# Supplementary material for: Proximal protein landscapes of the type I interferon signaling cascade reveal negative regulation by PJA2
Source: Nat Commun. 2024 May 27;15:4484. doi: 10.1038/s41467-024-48800-5 (PMC11130243; doi:10.1038/s41467-024-48800-5)
Supplement: Supplementary file 6 — Supplementary Data 2 [file 41467_2024_48800_MOESM6_ESM.xlsx]

## Sheet: Information
Sheet	Details
"hits_FC2"	shows an overview of the fold change (FC) depicted as log2(FC) over the control for all factors that were identified in the FC ≥ 2 analysis (Fig. 3b)
	FC ≥ 2
	log2FC < 1 values are not depicted
	IFN-stimulated genes (ISGs) / IFN-repressed genes (IRGs) are underlined
	interactors (BioGRID/STRING) are highlighted in blue
	number after TurboID-tagged type I IFN signaling component indicates IFN-α2 stimulation time

## Sheet: LFQ_FC>2
BioGRID_interactor	STRING_interactor	STRING_all	ISG_Shaw (FC over no IFN)	ISG _Megger (- (IRG)/+ (ISG) hIFN)	PROTID	GENE	IFNAR1_000	IFNAR1_020	IFNAR1_060	IFNAR2_000	IFNAR2_020	IFNAR2_060	JAK1_000	JAK1_020	JAK1_120	TYK2_000	TYK2_020	TYK2_120	STAT1_000	STAT1_020	STAT1_120	STAT1_020_NLS	STAT1_120_NLS	STAT2_000	STAT2_020	STAT2_120	STAT2_020_NLS	STAT2_120_NLS	IRF9_000	IRF9_020	IRF9_120
					Q96RQ3	MCCC1	4.59335	4.15866	4.53107	3.06005	2.75916	2.9542	5.7761	5.3505	5.36107	5.82018	5.51096	5.54535														excluded
					Q9HCC0	MCCC2	3.85499	3.63343	4.09761																							excluded
					P05165	PCCA	5.49921	4.66221	5.06091	3.8846	3.45022	3.59813	6.94486	6.35931	3.30743	6.60288	6.27053	3.16993						1.32193	2.26303	1						excluded
					P05166	PCCB	5.19298	4.5509	5.38509	2.02503	1.76977	2.45154																				excluded
					P11498	PC	3.53356	3.28096	3.28244																							excluded
					P28288	ABCD3				2.36457	2.13422	2.27798
					Q9NUQ8	ABCF3																					1.21412	1.09761						log2FC < 1 values are not depicted
					Q12979	ABR																4.24031	1.27501				1.3505	2.21412						ISG/IRG
IFNAR1					Q15018	ABRAXAS2																							3.23266		1.63227			interactor (BioGRID/STRING)
					P53396	ACLY				1.83996	1.66448	1.93734
					P21399	ACO1																	1.35614
					O00154	ACOT7																2.31904	2.46467				1.88753	2.488
					Q9H2P0	ADNP				2.62527	2.16993	2.43296
					Q16186	ADRM1																1.0635	1.23879
					Q8N556	AFAP1																								1.48543	1.72247
					P55196	AFDN																					1.29278	2.47508	1.20163		1.07039
			3.5292		P51825	AFF1													3.20163	3.68482	2.70929
					Q6ULP2	AFTPH	2.79494	1.73552	2.07039
					Q9UKV8	AGO2				2.26303	1.87184	2.61824															1.62293	2.02503
					Q9H9G7	AGO3																					1.52105	1.63691
				+ 4h - 24h	O43865	AHCYL1				1.90304	1.33914	1.86394
					Q13155	AIMP2																1.12433	1.31615
					P00568	AK1																	1.43829		1.96347
					Q9UKA4	AKAP11																					1.50589	1.74416
					Q02952	AKAP12																							1.926	1.32193	1.96347
					Q12802	AKAP13				1.60881	2.09085	2.19535
	STAT1	STAT1;STAT2;TYK2			P31749	AKT1																	1.04963
					P54886	ALDH18A1				1.85997	1.31034	1.55582
			0.438646		P30837	ALDH1B1																							2	2.07039
					Q8TCU4	ALMS1																		4.00899	3.20163		3.07895	4.19849
					Q86TB3	ALPK2																1.26303	1.18903				1.23879	1.17632	1.63227	1.37851	1.20163
					Q01433	AMPD2				2.18587	3.57773	2.26604											2.69377				1.45418	2.35896
			2.60002		Q9P2R3	ANKFY1																					1
IRF9					Q8IWZ3	ANKHD1																						1.98185	1.63227	1.07039	2.37851
IRF9					O75179	ANKRD17				2.32193	2.61589	2.37851																	2.07039	1.32193
					Q5XXA6	ANO1							3.30743	3.58496	3.45943	3.08746	3.62059	3.33628
		JAK1			P08758	ANXA5	2.49825	2.46467	2.53605
					Q92572	AP3S1																	1.97453					2.03562
					Q9UPM8	AP4E1	3.72247	3.41684	3.12102
					O00189	AP4M1	4.17393	7.00158	4.56925
					P25054	APC										2.07039	3.18587	3.03562						1.848	1.43296	1.72247	2.12433	2.01792
					Q9UKG1	APPL1	3.76977	2.86987	2.87971
			0.512326		Q8NEU8	APPL2																	1.32193
					P07741	APRT													2.11103	1.88753	1.76977	1.79077	1.60881
					Q8WWN8	ARAP3																					1.20789	1.58976
					P84085	ARF5																1.36177	2.01436
					Q8N6H7	ARFGAP2				1.69153		1.04264										2.66448	2.19849				2.21101	2.21412
					Q9NP61	ARFGAP3																	1.58976					2.18587			1
					Q9Y6D6	ARFGEF1	6.40531	5.25776	6.76328	5.27128	6.89893	5.94953
					Q9Y6D5	ARFGEF2	3.73444	1.74846	3.57289	2.93923	2.67129	1.25701
					Q8IWW6	ARHGAP12																1.14405	2.37573
					Q2M1Z3	ARHGAP31																1.41684	1.25701				1.66448	1.79909	1.58496	1.926	1.96347
					O15013	ARHGEF10										3.74416	3.57289	3.24793
			0.667189		Q8N1W1	ARHGEF28																							1.96347		1.37851
					Q14155	ARHGEF7																					1.39506	3.36597
					O75915	ARL6IP5																	1.31034
					Q7Z3E5	ARMC9				1.4489		1.08406											3.67129					4.1416
					Q9H1I8	ASCC2				2.40871	1.8679	2.40599
					Q8N3C0	ASCC3				2.91648	3.47119	2.80529
					P08243	ASNS																							1.37851		1
					Q9NVI7	ATAD3A																1.74416	1.11103				1.16993
STAT1					P05023	ATP1A1																1.07039	2.96347				3.01436
					O75964	ATP5L																1.82782	1.42761
					Q8WWM7	ATXN2L				2.83592	2.59216	3.07382
TYK2					O95816	BAG2	5.50779	5.50748	5.94298
					P51572	BCAP31	3.87676	3.71149	4.03562
					P56945	BCAR1																2.72901	2.81558				2.86196	3.21568
					Q9H6U6	BCAS3																							1.48543	1.1375	1.26303
		STAT1			P11274	BCR																					1.08406	1.10434
					Q9NYM9	BET1L	2.58015	2.37573	2.26303
					A0JNW5	BLTP3B	2.55336	2.15056	2.35614
					Q9NSY1	BMP2K	2.58256	2.96901	2.69822
		IFNAR1			Q5XKL5	BTBD8													2.15704	1.57531
					Q7Z4R8	C6ORF120																		1.1375	1.07039
					Q9P1Z2	CALCOCO1										5.25172	3.37851	3.90689
			0.658652		Q5T5Y3	CAMSAP1																					2.23266	3.1811
					Q08AD1	CAMSAP2																					1.42761
					Q01518	CAP1				2.49825	1.90304	2.59455
STAT2					P17655	CAPN2																1.30451
					P20810	CAST				1.74416	2.79909	1.88362
					Q6P1N0	CC2D1A																1.37295	1.25096				1.52105	2.22342
					Q8N163	CCAR2				2.29866	2.49057	2.58015
					O43303	CCP110										3.1375	2.32193	2.60881						1.53605	1.67807		1.8679
STAT1			2.82739		Q9Y5K6	CD2AP				3.15866	2.10098	2.20789
		JAK1;STAT1;TYK2			P16070	CD44										3.56071	3.75489	3.81762
					Q00587	CDC42EP1							2.74416	2.90689	2.51096	2.90689	3.01792	3.10434
					O14735	CDIPT																1.29278	2.19219
					Q5SW79	CEP170				2.78869	3.59932	2.27798
TYK2					Q9Y4F5	CEP170B																					1.07724	2
					Q8TEP8	CEP192																			2
			1.52842		Q5VT06	CEP350				2.20477	2.24793	2.23573
					Q8IW35	CEP97																					2.03914	1.35614
					Q14839	CHD4				4.38957	2.35896	3.45154
					Q9UHD1	CHORDC1																1.92979	1.75275				1.9782	1.65535
					Q14008	CKAP5				3.1635	2.60881	3.46858															1.69599	1.45418
					Q14677	CLINT1																2.0635	1.27501				2.50589
					P30622	CLIP1																2	3.90593				2.61589	1.63691
					Q00610	CLTC	3.01078	2.84398	2.9279	1.81147	1.73118	2.01078
					P30085	CMPK1														1.16993	1.34483		1.23266
					A5YKK6	CNOT1																						2.03562	3.81762		5.25172
					Q8WTW3	COG1	2.53107	1.98185	2.19535	2.87774	2.80735	2.53854
					P53621	COPA				1.72247	1.18269	1.77821
					P53618	COPB1				1.848	1.65992	1.63227
					P61923	COPZ1				1.66448	1.09085	1.4957
					Q9BR76	CORO1B				1.99639	1.92979
			1.57777		P57737	CORO7				1.65535	1.774	1.15056
				+ 4h	P02511	CRYAB																					1.66448	2.04264
			2.31969		Q9Y4K1	CRYBG1				2.78031	2.70044	2.79286
					O75534	CSDE1				2.29866		2.25701
					Q16527	CSRP2																							1.88753	2.07039	1.80735
					P56545	CTBP2																		1.76553	1.76553
			0.653086		P17812	CTPS1																1.22651	1.28688						2.32193	1.67807	1.96347
					P10619	CTSA													1.8953	1.17632	1.8679
STAT1					Q13620	CUL4B				1.74846		1.79494
					Q9UJU6	DBNL				1.30451	2.62059
STAT1					Q14203	DCTN1																					1.57046	1.03562
					Q7L014	DDX46				3.0268	2.7761	3.08406
			1.49509		Q16698	DECR1													1.41143	1.75275	1.42761
			1.49574		Q5VZ89	DENND4C																						1.65535
					Q9BUN8	DERL1				1.7137		1.63691
			3.15992		P31689	DNAJA1																2.25399	2.15056
				+ 4h	O60884	DNAJA2													2.38128	3.32193	2.3978	2.96347	2.28688
					O75190	DNAJB6													1.1177	1.97453	1.69153	1.46989	1.36177
					Q9NVH1	DNAJC11													1.19535
					O75165	DNAJC13				3.1811	2.68706	1.65992
					O00429	DNM1L																	1.44361					1.58015
					Q6XZF7	DNMBP				1.61824	1.4489	1.46467													1	1.43296	3.36457	3.99729
					Q14185	DOCK1																1.05658	1.08406				1.61824	1.90304
			1.53249		Q99704	DOK1																	1.23266				1.4489	1.24489
					Q14126	DSG2										3.44626	3.51096	3.43296
			1.76522		Q14204	DYNC1H1				3.20477	2.72683	3.39506
				+ 4h	O43237	DYNC1LI2				2.86196	2.65535	2.67582
					O95905	ECD										4.51096	4.61471	4.43296
					Q96F86	EDC3				3.26604	3.5741	3.40463															1.774	1.04963
					P29692	EEF1D				6.33896	5.87676	6.00675
					P26641	EEF1G				2.48543	2.12763	2.46205
					P13639	EEF2																4.10685	3.95047				2.57773	4.01167
JAK1			1.76577		P98172	EFNB1										3.76553	4.12928	3.88753
			1.63062		Q8NDI1	EHBP1																					2.70266
JAK1;STAT1;TYK2	STAT1	IFNAR1;IFNAR2;IRF9;JAK1;STAT1;STAT2;TYK2	7.9454	+ 24h + 48h	P19525	EIF2AK2																1.52105	2.3978
					P20042	EIF2S2														1.52105			2.28983
					P41091	EIF2S3																2.5509	1.73552
					O00303	EIF3F																1.71809	1.94486				1.45418	1.54597	1.80735	1.32193	1.88753
					P06730	EIF4E													2.36177			2.44361	2.53605
					O60573	EIF4E2																1.03562					1.48027	1.33342	1.53605	3.37851	3.1375
					Q9NRA8	EIF4ENIF1										3.39232	3.12102	3.65535
					Q04637	EIF4G1				3.13258	3.21878	4.05224
					P55010	EIF5																						1	1	1.20163	1.58496
IRF9;STAT2					Q15717	ELAVL1													2.53854	1.85997	1.848	1.87184	2.11437
					P50402	EMD	4.33056	3.88557	3.9782	2.40054	1.95977	1.86394
STAT2					Q96L91	EP400															1.54597					1.848
					Q9HCM4	EPB41L5																1.08406
			0.57042		P29317	EPHA2										2.51096	2.8679	3.70044
					P07814	EPRS1				3.08066	2.54844	2.42223
					Q8IUD2	ERC1																1.09761	1.7137				1.42761	2.26903
					Q2NKX8	ERCC6L																					1.848	1.58976
					Q969X5	ERGIC1													1.23879
					O94905	ERLIN2	4.19298	4.16672	4.51286	3.10266	2.53356	2.88166
					Q96HE7	ERO1A	4.26529	4.11603	4.36036
					A0FGR8	ESYT2																1.78241	1.98185				1.32193	1.03562		1.48543	1.37851
					P62495	ETF1																1.89918	2.22959
					Q01780	EXOSC10				2.48285	2.29866	2.27501
					Q96CS3	FAF2													2.49825	1.51602	1.74846
					Q9NRY5	FAM114A2				1.54102		1.59455										1.15704
			0.658691		Q6P1L5	FAM117B																					1.28688	1.09085
					Q5W0V3	FAM160B1																						1.23266
					P78312	FAM193A																			1.32193
					Q14517	FAT1							5.32912	4.97269	5.01792	3.98185	5.58195	4.86295
					O94868	FCHSD2																					2.22651
					P22570	FDXR													1.7866	2.04963	2.04963	1.75275	2.5008
					Q4L180	FILIP1L																1.53605					2.49825	1.65992	1.37851	2.07039
					Q5T1M5	FKBP15	1.84398	1.93734	2.24184	2.38957	2.55336	2.82579										3.0018
					Q9Y680	FKBP7	4.37504	3.99005	4.12184
					P21333	FLNA				2.82782	2.76977	2.70929
					O75369	FLNB				4.54597	3.82477	5.18626
					Q14254	FLOT2	1.63227	1.70929	1.76553
			0.595256		Q9NZ56	FMN2							3.3505	3.49825	3.70044	2.63227	2.20163	3
			2.56584		Q96QD9	FYTTD1													1.30451	1.41684	1.43829
					O14976	GAK						1.04963
					Q14697	GANAB	3.88069	3.57894	3.93923
					Q8WXI9	GATAD2B				2.31034	1.76553	2.19219
					Q92538	GBF1				1.59932	1.16993	1.4957
					Q92616	GCN1				1.8679	1.90689	1.96717
					Q6Y7W6	GIGYF2				2.64386	3.12598	3.06867																	1.926	2.32193	2.70044
					Q14161	GIT2																	1.20789					1.79909	1.20163		1.43296
					P29992	GNA11																1.60407	1.4489
			1.51215	+ 48h	Q14344	GNA13																1.23266					1.02857
STAT1		IFNAR2			P62879	GNB2																1.58976	2.38957
					Q08378	GOLGA3	4.12019	3.58976	3.92505	3.40463	3.51728	3.36457
					Q8TBA6	GOLGA5	2.59455	3.16832	2.85599														1.31615					2.05311
					Q14789	GOLGB1	3.51979	2.9782	4.12763
					Q9H8Y8	GORASP2	2.28688	1.36177	2.08066
					Q9BRR8	GPATCH1				2.23879	2.60881	2.64847
					Q86YR5	GPSM1																1.40599
					Q8TED1	GPX8													2.15056	2.01436	1.16993			1.26303	1.20163
STAT1					P78347	GTF2I				2.78241	2.43829	2.852
					P0C0S8	H2AC11				1.58496	2.60407	1.23879
					Q9P035	HACD3						1.27501
					Q9Y450	HBS1L																2.34199	2.10098
					P51610	HCFC1				3.57046	3.30012	3.44493
STAT1					Q00341	HDLBP				2.22033	3.53978	2.40871
					Q9ULT8	HECTD1																		1.67807	1.848	1.53605	1.64155	2.18587
					O14964	HGS	3.81558	4.31252	4.65935
					P19367	HK1																2.18269	1.40054
		IRF9;STAT1;STAT2	1.65149		P04439	HLA-A							3.1375	3.58496	3.70044	3.18587	3.3505	3.66676							1.32193
					P09651	HNRNPA1				2.12433	2.84599	2.48543
					P51991	HNRNPA3					1.04264	2.78241
IFNAR1					Q00839	HNRNPU				1.0072	1.53107	2.46989
					Q9UPZ3	HPS5				1.33914	1.02857	1.26903
					Q53GQ0	HSD17B12																	2.53356
					Q6YN16	HSDL2																1.44361	2.98914
STAT1	STAT1	JAK1;STAT1;TYK2			P08238	HSP90AB1					4.71809	3.48671
STAT1					P14625	HSP90B1		3.45418	3.85599
STAT2;TYK2					P04792	HSPB1													2.40871		1.25701
IFNAR1					P10809	HSPD1													1.05658	1.71809		1.51096	1.40599
			0.627641		Q92598	HSPH1																	1.15704
					Q92743	HTRA1													1.1375	1.68257	2.18903
					P41252	IARS1				2.60881	3.01257	2.22959
		IFNAR1;IFNAR2;IRF9;JAK1;STAT1;STAT2;TYK2	724.218	+ 4h + 24h + 48h	P09914	IFIT1																		1.53605	1.63227
		IRF9;STAT1;STAT2	7.58385		Q13325	IFIT5																1.22651	1.3505				1.46467	1.41143
IFNAR2;JAK1;STAT2;TYK2	STAT1;STAT2	IRF9;STAT1;STAT2			P17181	IFNAR1	9.36302	9.14626	9.55875
IFNAR1;IFNAR2;IRF9;JAK1;STAT1;STAT2	IFNAR1;STAT1;STAT2	IFNAR1;IRF9;STAT1;STAT2	1.53531		P48551	IFNAR2				6.89142	6.70072	7.04133
IFNAR1;JAK1;STAT1	IFNAR1;IFNAR2;JAK1;STAT1;TYK2	IFNAR1;IFNAR2;IRF9;JAK1;STAT1;STAT2;TYK2			P15260	IFNGR1							5.64674	5.85798	5.47897
					Q9NZI8	IGF2BP1																1.36177	2.17313
					Q9Y6M1	IGF2BP2													2.35332		2.09761
			0.633645		O00425	IGF2BP3				1.52105	1.62293	1.16993							2.10098	2.42223	1.8679	2.42223	2.45943
					O95163	IKBKAP																1.99277	2.26003				2.60881	2.70044
		TYK2			Q9Y6K9	IKBKG																					1.40599	1.74846
JAK1;TYK2	JAK1;STAT1;TYK2	JAK1;STAT1;TYK2			P40189	IL6ST							6.65964	7.70805	6.63662	4.91648	5.12102	4.94486
STAT2	JAK1;STAT1	JAK1			O15357	INPPL1																	1.30451					1.59932
					O00410	IPO5																1.1177	1.11103
					O95373	IPO7				1.848	1.48027	1.67807
				- 4h	O15397	IPO8																							2	2.56071	2.37851
	IFNAR2	IFNAR2			Q96P70	IPO9										2.56071	2.58496	2.70044
IFNAR2;STAT1;STAT2	JAK1;TYK2	IFNAR1;IFNAR2;JAK1;TYK2	2.85761	+ 4h	Q00978	IRF9																		2.88753	3.15381	3.18587	2.86592	3.07211	10.0558	10.0631	10.168
JAK1	JAK1	JAK1			P35568	IRS1																1.58015	2.02503				2.0072	2.23879	1.58496		1.72247
JAK1;TYK2	JAK1	JAK1;TYK2	0.568658		Q9Y4H2	IRS2																2.25096	1.24489					1.34483
					P56199	ITGA1							3.96347	4.2854	4.19377	4.14568	4.41278	4.18587
			1.88553		P17301	ITGA2							4.15381	5.01346	4.97269	4.3147	4.36457	5.07468
					P26006	ITGA3							3.24793	3.89724	4.30743	3.66676	4.17792	4.43296
			0.596002		P28290	ITPRID2				2.39232	3.2032	2.19219
IFNAR1;IFNAR2;JAK1;STAT1;STAT2;TYK2	IFNAR1;IFNAR2;IRF9;STAT1;STAT2	IFNAR1;IFNAR2;IRF9;STAT1;STAT2			P23458	JAK1							10.5137	10.8449	10.6173	7.83226	8.19476	8.04549
			4.1574		Q5T5P2	KIAA1217																					1.02857	2.41954
					Q9P260	KIAA1468																						1.51096
					Q9ULH0	KIDINS220																					1.29278	1.87578
					Q9H1H9	KIF13A																2.47249	2.11103				1.32769	2.02857
					Q96L93	KIF16B																1.54597	1.58496
					P33176	KIF5B				2.82171	2.72683	2.86394																2.53854
					Q96J84	KIRREL1										2.48543	3.26303	3.40599
					Q07866	KLC1																				2.37851	1.40054	3.76235
					Q9H0B6	KLC2																			1.72247	3.7866	1.67807	3.77505
STAT1;STAT2	IRF9;STAT1;STAT2	IFNAR1;IFNAR2;IRF9;JAK1;STAT1;STAT2;TYK2			P52294	KPNA1																			2.43296	1.07039
	IRF9;STAT1;STAT2	IRF9;STAT1;STAT2			Q14974	KPNB1	1.926		1.01436	2.07039	1.52607	1.926
					P05783	KRT18																							2.88753	2.63227	3.45943
					P05787	KRT8																							5.4363	5.01792	1.63227
					Q86UP2	KTN1	1.92979	3.56438	2.75489	3.34056	3.09085	4.71699
					Q6PKG0	LARP1				2.42223	2.11437	2.46205										1.14405	1.58976				1.73552	2.40599
					Q9BRS8	LARP6																					1.16993	1.3505
					Q14739	LBR	4.38819	3.55213	4.2502	2.78869	2.16027	2.76341
					P07195	LDHB																							1.63227	1.07039	1.07039
STAT1			2.32385		Q9UHB6	LIMA1				3.08746	3.25248	2.67129
					P49257	LMAN1													1.40054		1.11103
					Q9H0V9	LMAN2L	3.21101	3.04264	3.0993
					Q92633	LPAR1																1.28688	1.33914
					P50851	LRBA	3.56925	3.22342	3.81455
					Q96II8	LRCH3																	1.29866					1.75702			1.26303
					O75427	LRCH4																1.81147	1.21412				1.36737	1.53107	1.80735	2	3.1375
		STAT1			Q32MZ4	LRRFIP1				2.85	2.39506	2.70487
					Q86V48	LUZP1				3.37016	4.15299	3.64039
			1.90427		Q9UPN3	MACF1				2.72683	2.99095	2.13422
TYK2					Q8WXG6	MADD																		1.67807	1	1.43296	2.37573	2.99277
					Q9Y5V3	MAGED1				2.33628	1.97453	1.87578
					P78559	MAP1A				5.78031	5.42459	5.27538
					P46821	MAP1B				3.38957	3.78241	3.14078
		JAK1;TYK2			Q02750	MAP2K1													1.68257	1.65992		1.99639	1.87971	1	1.48543		1.83592	1.54597
		JAK1;TYK2			P36507	MAP2K2																1.18903	1.38957
					P27816	MAP4				3.34625	3.37573	3.08576
STAT1					Q8IWC1	MAP7D3																					1.39506	1.01436
					Q15555	MAPRE2																1.66903	1.4957				1.32769	1.56071
			1.87872		P23508	MCC																					1.24489	1.55582			1.07039
					Q8NE86	MCU																1.58015	2.26903
					Q9ULK4	MED23				2.43563	2.46205	2.47249
				+ 24h	Q14728	MFSD10														2.70487	1.58015
					Q5JRA6	MIA3	4.86196	3.86196	4.04089
					Q7RTP6	MICAL3																			3.30743
					Q7Z3U7	MON2	2.96901	2.46989	2.94486	1.15056		1.16993																1.23266
					Q8NDA8	MROH1																								3.20163	3.75489
					Q9NX20	MRPL16													1.58976	1.67807		1.62761	1.47508	1.43296	1.26303		1.23879	1.17632
					P82675	MRPS5																	2.05658
					Q9Y6F6	MRVI1																					1.40599	1.93357
					Q15800	MSMO1																		1.07039		1.20163
STAT1					P26038	MSN																					1.46989
					Q9NZJ7	MTCH1																					1.20789	1.73552
					Q9Y4B5	MTCL1										3.75489	2.70044	3.7761							2.88753	1.848	2.83996	2.78241
					Q86UE4	MTDH	3.80012	3.76765	3.87676	3.07382	3.46728	3.0635
					P11586	MTHFD1																1.60407
					Q765P7	MTSS1L																1.41143	1.29278				1.1635	1.35614
					Q14764	MVP	2.62994	2.73118	2.75275	3.18745	4.08746	3.69377
					Q9BRK3	MXRA8										3.57289	3.07039	2.67807
STAT2			2.02824		O75592	MYCBP2																		5.35403	4.84298	4.43296
					P35579	MYH9				2.82579	2.16027	2.31904
					Q92614	MYO18A																						1.63227
					Q86TC9	MYPN																	1.20163				2.17632	2.58015
STAT1					P41227	NAA10																1.50589	1.46467
STAT1					Q9BXJ9	NAA15																1.33914	1.15704				1.18269	1.81558
			1.91851		P43490	NAMPT																1.20163	1.63227
					P55209	NAP1L1										1.67807	4.22497	3.79701
					Q9H0A0	NAT10				1.73552	1.92979	1.4489
					Q8NEY1	NAV1																	1.10434					2.18587		1	1.80735
					A2RRP1	NBAS				1.73118	1.7137	1.59455																	1.07039	1.88753	2.16993
					P16333	NCK1																1.69599	1.99639				1.926	1.94111
					Q9NVZ3	NECAP2																1.18903	1.05658				1.48543	1.04264
					Q96PY6	NEK1				3.04264	3.29425	3.05832
			1.5006		Q8TD19	NEK9				2.97453	2.79909	2.95047
					P48681	NES	2.69377	1.79494	3.21101	4.85748	4.42559	5.43229
					Q0ZGT2	NEXN				2.64847	2.1375	2.42223
					Q6T4R5	NHS											1.37851	2.48543
				- 4h + 24h	Q13423	NNT																	1.65076
					Q15233	NONO				1.93357	1.70487	1.73118
		STAT1			P04150	NR3C1				2.0321	1.69599	2.23573
					Q15738	NSDHL													1.39506	1.44361	1.66903	1.31615	1.78241
STAT1					P46459	NSF				3.97269	2.02148	1.25096										1.18269	1.62761
					P49902	NT5C2				1.0072	1.04963																1.60881	1.10434
				+ 24h	P21589	NT5E							4.83794	6.18388	4.12102
					Q9Y266	NUDC				2.61353	1.73985	1.91073
	STAT1	STAT1			P49790	NUP153				4.59574	3.91552	4.44228
STAT2	STAT1				P35658	NUP214				3.12763	2.74631	2.96717
					Q99567	NUP88				2.22651	1.83592	2.22033
					Q9H4L5	OSBPL3				1.38405	1.04963	1.31615
					Q9BZF1	OSBPL8																1.23879	1.23266							1	1.32193
JAK1	JAK1;TYK2	JAK1;TYK2			Q99650	OSMR							6.04221	6.13545	5.8802	5.39575	5.69766	5.43296
STAT1			3.25349		Q01804	OTUD4																					1.33342	1.43296
					P07237	P4HB	3.68706	3.45154	3.85898
			2.96035		Q86TB9	PATL1				1.31615		1.22651															2.16672	2.8339
					Q9HCL0	PCDH18										3.59694	3.54844	4.09592
					Q9Y5G0	PCDHGB5										4.33628	4.44626	4.56682
					Q16822	PCK2																									2.26303
					Q15154	PCM1																		3.18587	3.03562	3.44626	2.95606	3.32048
					Q8WW12	PCNP				2.30451	2.28392	2.50843
					Q99447	PCYT2																	1.18269
					P08559	PDHA1													1.5509	1.79494	1.43296
					P11177	PDHB																	2.05311				1.26303	1.99639
					Q15084	PDIA6														1.98185
					Q9NR12	PDLIM7																					1.47508	1.852
					Q6P996	PDXDC1	2.70708	2.58496	3.74308
					Q9UPQ7	PDZRN3																			1.48543	1.07039	1.774	1.54597
					Q9H792	PEAK1																					1.97085	2.32481
					Q9BRX2	PELO													1.56071	1.36177	1.09761			1	1.26303
STAT2					P07737	PFN1	3.14405	2.16672	2.26903
					P35080	PFN2																1.87971	1.25701
					O95394	PGM3															2.62527
					Q86SQ0	PHLDB2										2.51096		2.65535
					Q92643	PIGK																1.14405
					Q8TEQ8	PIGO	3.56438	3.28244	3.63691
					O00443	PIK3C2A	3.03386	1.26903	1.45943	1.31034		1.0635
					P78356	PIP4K2B													1.28096
					O43164	PJA2										2.82782	2.848	3.01792
			1.52993		Q16513	PKN2																						1.41143
					Q15149	PLEC				2.9982	2.66903	3.41007
			1.70506		Q9HB19	PLEKHA2																							1.72247		1
			0.562122		Q9H7P9	PLEKHG2																		2.56071	2.3505	1.76553	2.91456	2.26303
					O00469	PLOD2													1.36177	1.23266	1.02857		1.35614								1.32193
					O14495	PLPP3							3.48543	3.48543	3.59694	3.3505	3.52356	3.33628
					Q9NRX1	PNO1																3.82069	3.26454
					Q8IY17	PNPLA6																1.46989	1.59932
					Q13136	PPFIA1										4.30743	3.79701	2.926
					P23284	PPIB													1.54102		1.63227
					Q9UPN7	PPP6R1																					1.64616	1.9222	1	1	2.26303
					O75170	PPP6R2																						2.09424
					Q5H9R7	PPP6R3																					1.65535	1.99639
					Q86YV5	PRAG1																	1.48543				1.45418	2.25399
					Q13162	PRDX4	4.17712	3.91456	4.33985
					P22694	PRKACB																1.08406	1.17632
					P54619	PRKAG1																	1.81967					1.89918
					P78527	PRKDC				2.08746	2.27798	2.44361
			1.70436		O43395	PRPF3				3.79909	2.60644	2.65306
			0.617972		Q96M27	PRRC1				1.89142	1.65076	1.85599
					Q9Y520	PRRC2C				2.95047	3.18587	2.95977
					Q9UNM6	PSMD13													1.33914		1.23879		1.52105
					O43242	PSMD3				1.9855		1.27501
					Q16401	PSMD5																						1.32769
STAT1	STAT1	STAT1		- 4h	Q05397	PTK2																	1.28688
					Q05209	PTPN12				3.1375	2.41143	2.36457										1.60881	2.03562				1.848	2.60644
		TYK2			Q12923	PTPN13																	1.54102					2.5509			2.48543
					Q15678	PTPN14																	1.70487					1.1635
					Q9H3S7	PTPN23				1.80323	1.83188	1.75275
					Q00577	PURA													1.28096	1.46989	1.24489	1.25701	1.59932
					P06737	PYGL																1.23879	1.25701				1.16993		1.26303		1.26303
					Q5T6V5	QNG1															1.60407
					O00391	QSOX1																	1.07039
					P51153	RAB13																	1.848
					Q9NP72	RAB18													1.9486	1.70487	1.20789	1.76553	1.76977
					Q9H0U4	RAB1B													4.30816	3.22805	2.21723
					Q9UL25	RAB21													1.62293	1.1375							1.02148
					Q15042	RAB3GAP1				1.56071		1.58496										1.02857	1.63691					1.85599		1.07039	1.80735
					Q8TBN0	RAB3IL1																					1.18269	2
					P20339	RAB5A													1.99277		2.31904	1.66903	2.22651
					Q92878	RAD50														1.67807	1.24489
JAK1;STAT1		JAK1			P04049	RAF1																1.67807	2.01792				1.79494	1.57046
					Q86X10	RALGAPB																						1.37851
					P49792	RANBP2				5.39094	4.37016	6.31034
					P46060	RANGAP1				2.40871	2.21101	2.42223
					Q70E73	RAPH1																1.16993	1.70487				2.13422	2.70266
					P20936	RASA1				2.33914	1.848	1.81967																1.38957
					Q8NHQ8	RASSF8																					1.64155	1.82782
			0.597844		Q96PK6	RBM14	4.83441	4.51916	4.03826	4.02591	3.63459	2.91456
					O15258	RER1																		1.20163	1.63227
					Q14699	RFTN1																1.56071	1.04264
JAK1					P84095	RHOG																2.07724	2.16027
		IFNAR1	3.37014		Q13546	RIPK1													1.40054		2.48027	1.24489	2.74416
					Q9Y6N7	ROBO1							2.43296	2.63227	2.94486	3.43296	4.22497	4.21723
			1.61352		Q9H6T3	RPAP3				2.38405	2.08066	2.38957
			0.61529		Q9H7B2	RPF2													1.31615	1.38957	1.71809		1.45418
					P27635	RPL10													1.51096	1.65992
					P62913	RPL11																1.15056	2.04614
					P46778	RPL21																1.53107	1.74416
					P62829	RPL23																2.31904	2.38957
					P62750	RPL23A				1.38405	2.26903	2.60407
					Q9UNX3	RPL26L1																2.1375	2.58976
					P61353	RPL27																	2.43296
					P62888	RPL30													1.28096	1.66448	1.15704
					P04843	RPN1	1.87578
					P25398	RPS12													2.02857	1.1375	1.72683			1.80735
					Q71UM5	RPS27L																1.76129	1.53605
					P62081	RPS7																1.30451	1.85997
					P62070	RRAS2														1.53107	1.26903
			1.5785		Q9P2E9	RRBP1	5.14934	5.21684	5.13258	4.05832	3.81865	4.22959
					Q15424	SAFB				3.05137	2.34199	2.69599
					O43290	SART1				2.76129	2.61824	2.62293
					O94885	SASH1																					1.91839	1.45943
					Q9Y3A5	SBDS																1.45418	1.48027
					Q8WVM8	SCFD1	2.08066	2.69822	2.48285
					Q8WU76	SCFD2				2.24489	1.61824	2.08066										1.83996					1.926
					Q14160	SCRIB																					1.93734
					Q6P3W7	SCYL2																	2.50843					1.53107
					P55735	SEC13																						1.48543
					O15027	SEC16A	1.5509	3.09761	3.21257		2.79909	2.67807
					O75396	SEC22B	4.39369	4.40054	4.12433
					Q15436	SEC23A	2.22651	2.59216	2.22342														1.71809
					Q9Y6Y8	SEC23IP																1.36737	2.26303				1.27501	2.14405	1.26303	1.20163	1.37851
					O95486	SEC24A																									1.1375
					O95487	SEC24B	3.70044	2.96162	3.76129	1.63691	1.10434	1.40599										1.25701	1.20789				1.26903	1.19535
					O75533	SF3B1				3.01257	2.63459	2.9279
					Q13435	SF3B2				3.03914	2.79494	3.16027
			2.02316		Q15393	SF3B3				2.81147	2.13422	2.43029
				- 4h + 24h	Q9H9B4	SFXN1																1.91839	1.45418
					Q99961	SH3GL1																1.93734	2.44095				1.3505	2.35614
					Q9UPX8	SHANK2																					2.22033	2.17632	1.37851
	JAK1;STAT1;TYK2	JAK1;STAT1;TYK2			P29353	SHC1																1.68257	1.38405				1.68257	1.42761		1.07039
					A0MZ66	SHTN1																1.852	1.33914				1.46467	1.72247	1.53605	3.29278	1.32193
					O43166	SIPA1L1																					1.16993	1.83592
					Q15477	SKIC2																									1.07039
					Q9P270	SLAIN2				2.95606	2.59932	2.87578															1.24489	1.91456
					Q9UP95	SLC12A4										1.53605	1.58496	1.88753
					P53985	SLC16A1																1.99639	1.22651						2.3505	2.82782	1.88753
					P36021	SLC16A2													1.09085	1.07039		1.32769
					P53007	SLC25A1																1.59932	1.07724
					O75746	SLC25A12																1.07039	1.4489				1.41684	1.37295
					Q9Y6R1	SLC4A4							2.94486	3.01792	2.926	2.74416	3	2.88753
			0.550849		Q9UPY5	SLC7A11										2.03562	2	2.07039
					Q01650	SLC7A5																							1.37851	2	1.58496
					Q9H2G2	SLK																1.09085	2					1.98185	1.43296	1	1.07039
					Q8IYB5	SMAP1																1.34483	1.68257				1.33342	1.70487
STAT1					P51531	SMARCA2													2.17313	1.52607
					Q6STE5	SMARCD3				3.1127	2.98185	3.3147
					P62314	SNRPD1				1.29278	1.59455	1.58976
					P62316	SNRPD2				3.55336	3.19219	3.53107
					P62318	SNRPD3				1.64616	1.03562	2.09424
					Q96RF0	SNX18				2.28688	2.12433	1.79909
					Q8TEQ0	SNX29										2.29278	1.1375	1.848
STAT1			1.72178		Q9UNH7	SNX6				2.04614	1.08406	2.33342										1.27501	1.12433				1.32769	1.48543
					Q9Y5X1	SNX9																						1.65076
					P18583	SON				3.4019	3.12598	3.0321
					Q15005	SPCS2																			1.67807	1.53605
					P61009	SPCS3	2.91456	2.19849	2.82375
					Q69YQ0	SPECC1L				4.1177	2.01078	4.18031															1.31034	2.22651
			1.78359		Q9Y6N5	SQOR																2.08406	1.8679
STAT1					Q13501	SQSTM1				1.69599	2.55827	1.83592
					P19623	SRM																1.01436	1.55582
					P61011	SRP54				2.52356	2.7761	2.53107
					O76094	SRP72	1.61824	2.42761	2.0635
					P08240	SRPRA	4.28614	4.488	3.38128	2.93923	3.24031	2.08406
					Q9Y5M8	SRPRB	3.9514	3.99548	3.97911	2.73985	2.61117	2.75061
					Q9UQ35	SRRM2				3.52356	3.57652	3.73118
		JAK1;TYK2			Q92783	STAM	3.54844	3.66448	3.55827													1.15056	1.33342
JAK1;TYK2	JAK1	JAK1;TYK2			O75886	STAM2	3.36177	3.25852	3.5008
			0.624179		Q9Y3M8	STARD13													1.62293					1.37851		1.32193
IFNAR2;IRF9;JAK1;STAT1;STAT2;TYK2	IFNAR1;IFNAR2;IRF9;JAK1;TYK2	IFNAR1;IFNAR2;IRF9;JAK1;TYK2	6.43232	+ 24h + 48h	P42224	STAT1				3.80632	3.65306	3.53232							6.87652	6.88789	7.1468	7.04045	6.67624	4.30012	4	4.29278	4.15623	3.82477
IFNAR1;IFNAR2;IRF9;JAK1;STAT1;TYK2	IFNAR1;IFNAR2;IRF9;JAK1;STAT1;TYK2	IFNAR1;IFNAR2;IRF9;JAK1;STAT1;TYK2	5.55289	+ 24h + 48h	P52630	STAT2				3.39369	4.42089	4.48671												7.34607	7.40854	7.41024	5.82324	6.26585	4.16189	1.20163	1.88753
IFNAR1;JAK1;STAT1	IFNAR1;IRF9;JAK1;STAT1;STAT2;TYK2	IFNAR1;IFNAR2;IRF9;JAK1;STAT1;STAT2;TYK2	1.88813		P40763	STAT3																2.35896	2.27798
IFNAR1;JAK1;STAT2	IRF9;JAK1;STAT1;STAT2;TYK2	IFNAR1;IRF9;JAK1;STAT1;STAT2;TYK2	1.75324		P42226	STAT6																		1.48543		3.36457	2.38128	4.66391
STAT1			1.5845		O95793	STAU1																					1.81147	1.91839
					Q9NUL3	STAU2																2.23879	1.7866				1.29278	2.25701	1.07039	1.48543	1.53605
					P53597	SUCLG1													1.87971	2.08746	1.5509	1.64616
					Q8IX01	SUGP2				4.2502	4.18349	4.24413
					Q9Y2Z0	SUGT1																	1.52607
					Q92797	SYMPK				3.63923	3.83693	3.853
			1.52255		Q9H7C4	SYNC																	1.1177						1.32193	1.43296	1.72247
					Q8NF91	SYNE1													4.39849	4.4957	2.9542	3.82171	2.8679
					O15056	SYNJ2																							2.20163	1.07039
					O15061	SYNM																2.02148	1.75702
					Q9H987	SYNPO2L																					1.10434	2.66448
STAT2					O75410	TACC1																					1.44361	3.08916
			0.575521		O95359	TACC2																						2.86592
			2.41499		Q9C0D5	TANC1																					1.83996	2.04264	1	1.07039	1.58496
					Q9BYX2	TBC1D2				4.10014	4.42828	3.36036															1.23879	2.15704	1.67807	1.26303	2.20163
					Q9NUY8	TBC1D23																1.66903									1
					Q0IIM8	TBC1D8B																1.58496
		IFNAR1;IFNAR2;IRF9;STAT1;STAT2			Q9UHD2	TBK1				1.85599	1.95606	1.29278															1.31615	3.36317
					Q99081	TCF12				2.43296	2.79701	2.49313				1.72247	2.58496	2.03562
					O95551	TDP2				2.88166	2.0072	5.2211
					Q9P273	TENM3							3.45943	3.23266	3.03562	3.7761	3.65535	3.85798
					Q8IWB9	TEX2																						1.96347	2.1375	2.20163	4.18587
					Q92734	TFG				1.89142	2.76765	3.72247
					P07996	THBS1	3.16672	3.14078	3.47508	1.10434	1.68257	1.39506
					Q9Y2W1	THRAP3				3.09592	3.30889	3.20163
					Q3ZCQ8	TIMM50																1.52607	1.42761
					O75663	TIPRL																1.4957	1.35614
			2.8876		Q07157	TJP1																					1.91839	3.22033
					Q9Y490	TLN1																	1.80323
					Q92545	TMEM131										2.32193
					P57088	TMEM33																2.21723	1.56071				2.31325	1.81967
					P82094	TMF1	3.02148	2.15381	1.59932																		2.10434	1.19535	1.76553		1.20163
STAT1					Q9NYL9	TMOD3				2.06695	1.81967
					P42167	TMPO	3.57531	3.30305	3.47897	3.49697	3.42089	3.45943
					P62328	TMSB4X																	2.40599
					Q6ZXV5	TMTC3	3.88166	3.76447	4.13586
					Q8NDV7	TNRC6A				2.18587	2.46989	2.49313
					Q9HBL0	TNS1																					1.24489	2.70708	1.67807		2.74416
					Q63HR2	TNS2										1.88753	1.848	2.29278
					Q68CZ2	TNS3																1.89918
TYK2					Q13625	TP53BP2																					1.70487	1.82375
					P67936	TPM4				1.72683		2.28096
					Q9Y2L5	TRAPPC8													1.72247	2.62293		2.49313	1.24489
IFNAR1;IFNAR2		IFNAR1;IRF9;JAK1;STAT1;STAT2	4.65994		Q14258	TRIM25				2.62994	2.37851	2.51602
					Q15643	TRIP11	3.17792	3.19219	3.63459																			2.80116
					Q15650	TRIP4				3.16993	3.69933	3.78764
					Q96Q11	TRNT1																						1.27501
STAT2					Q9Y4A5	TRRAP																									3.15381
					Q99816	TSG101																1.0072	1.26303				1.21412	1.94486
					Q5T7W7	TSTD2																2.08066	2.0036				2.42761	2.07039
					Q9UNY4	TTF2				2.64155	2.89918	2.59455															2.29572	2.20789
					P04350	TUBB4A																	2.50589
					P23258	TUBG1																1.5509	2.05311				1.22033	1.67807
					Q9BSJ2	TUBGCP2																		1.63227
					P49411	TUFM	3.43162	2.49825	2.82782
					Q9H3M7	TXNIP																	1.76553				1.46467	1.63227
IFNAR1;JAK1;STAT1;STAT2;TYK2	IFNAR1;IFNAR2;IRF9;JAK1;STAT1;STAT2	IFNAR1;IFNAR2;IRF9;JAK1;STAT1;STAT2			P29597	TYK2										10.1191	10.4411	10.3021
					Q14157	UBAP2L				1.60881	2.09424	2.02503
					Q15386	UBE3C																	1.72247
JAK1					O94874	UFL1																					1.40054	1.1635	1.07039	1.20163
					Q9NYU2	UGGT1	6.37173	7.17243	7.53846
					Q9H3U1	UNC45A																1.02148	1.45418				1.26903	1.28688
					Q92900	UPF1				2.08406	2.34199	2.30159
					P31930	UQCRC1													1.11103
					P22695	UQCRC2													1.5008	2.1375	1.51096	2.72683	2.28688
					O60763	USO1	5.07125	4.78712	4.27724
					Q14694	USP10																	1.21412				1.55582
					P54578	USP14																1.23879	1.54597					1.15056
			2.39373	+ 4h	Q9Y4E8	USP15																						1.21412
					Q96K76	USP47																						1.31615
					Q70EK8	USP53																						1.25096
IFNAR1					Q93009	USP7				1.46467	1.27501	2.01792
					Q93008	USP9X																	1.774		1.1375	1.32193	1.77821	2.71809			1.1375
STAT2					P50552	VASP																1.57531	1.20789				1.71809	1.63227	1.32193	1.32193	1.48543
STAT1					P55072	VCP																	1.05658
					P21796	VDAC1													1.81558	2.07039	1.32769
		STAT1			P08670	VIM				3.11103	3.16993	3.11936
					Q709C8	VPS13C																						1.5008	1.32193		1.43296
STAT1					O75436	VPS26A																1.75702					1.45943
					Q9H267	VPS33B																						3.47768
					O75351	VPS4B														2					1.43296
					Q8N1B4	VPS52																1.23266	1.38405
					Q8N3P4	VPS8	2.96162	2.81558	3.21723
					C4AMC7	WASH3P	2.69153	2.38681	2.8679	1.93734	1.33914	1.65535																1.15704
					Q9Y4E1	WASHC2C				1.4957	2.04614	2.18587
					Q12768	WASHC5	2.45154	1.7866	2.92979
STAT1					O75083	WDR1							1.37851	2.51096	2.48543
					Q9Y4P8	WIPI2				2.56316	2.76553	1.87184
					Q9H4A3	WNK1				3.04439	1.89142	3.07553															1.5008	1.04963
					Q6AWC2	WWC2										3.33628	3.74416	3
					Q9GZV5	WWTR1																1.19535	1.66903
					Q9HCS7	XAB2				2.48543	3.62293	2.488
STAT1;STAT2			1.58393		O14980	XPO1													3.58015		4.24869		4.51286
				+ 4h	O43592	XPOT																	1.87971				1.70929	2.96901			2.51096
					Q9UBH6	XPR1																						2.65992
			6.61637		Q8IZH2	XRN1																					1.13093	1.74846
					P54577	YARS																1.36177	1.72247
					Q96MU7	YTHDC1																1.1177	1.5008
					Q9H6S0	YTHDC2																					1.26903	1.38957
					Q9Y5A9	YTHDF2																1.0635	1.28096				1.19535	1.42223
					Q7Z739	YTHDF3																	1.18903				1.1375	1.89918
			8.31479		Q7Z2W4	ZC3HAV1																						2.02148
					Q96JP5	ZFP91				2.71809	2.56071	2.63227
					Q9Y2X9	ZNF281				2.52607	2.46989	2.58015				2.67807	2.07039	2.70044
					O43264	ZW10																1.25701	1.71809					1.11103
