# Supplementary material for: Proximal protein landscapes of the type I interferon signaling cascade reveal negative regulation by PJA2
Source: Nat Commun. 2024 May 27;15:4484. doi: 10.1038/s41467-024-48800-5 (PMC11130243; doi:10.1038/s41467-024-48800-5)
Supplement: Supplementary file 8 — Supplementary Data 4 [file 41467_2024_48800_MOESM8_ESM.xlsx]

## Sheet: Information
Sheet	Details
"overlap"	shows the 20 non-ISGF3 factors identified in proximity to STAT1, STAT2, and IRF9 in both our screen and that of Platanitis et al. (2019; https://doi.org/10.1038/s41467-019-10970-y)
	fold change (FC) for factors that were identified in our FC ≥ 2 analysis (Fig. 3b) is depicted as log2(FC) over the control
	FC ≥ 2
	log2FC < 1 values are not depicted
	IFN-stimulated genes (ISGs) / IFN-repressed genes (IRGs) are underlined
	interactors (BioGRID/STRING) are highlighted in blue
	number after TurboID-tagged type I IFN signaling component indicates IFN-α2 stimulation time

## Sheet: overlap
BioGRID_interactor	STRING_interactor	STRING_all	ISG_Shaw (FC over no IFN)	ISG _Megger (- (IRG)/+ (ISG) hIFN)	PROTID	GENE	STAT1_000	STAT1_020	STAT1_120	STAT1_020_NLS	STAT1_120_NLS	STAT2_000	STAT2_020	STAT2_120	STAT2_020_NLS	STAT2_120_NLS	IRF9_000	IRF9_020	IRF9_120
IFNAR2;IRF9;JAK1;STAT1;STAT2;TYK2	IFNAR1;IFNAR2;IRF9;JAK1;TYK2	IFNAR1;IFNAR2;IRF9;JAK1;TYK2	6.43232	+ 24h + 48h	P42224	STAT1	6.87652	6.88789	7.1468	7.04045	6.67624	4.30012	4	4.29278	4.15623	3.82477
IFNAR1;IFNAR2;IRF9;JAK1;STAT1;TYK2	IFNAR1;IFNAR2;IRF9;JAK1;STAT1;TYK2	IFNAR1;IFNAR2;IRF9;JAK1;STAT1;TYK2	5.55289	+ 24h + 48h	P52630	STAT2						7.34607	7.40854	7.41024	5.82324	6.26585	4.16189	1.20163	1.88753
IFNAR2;STAT1;STAT2	JAK1;TYK2	IFNAR1;IFNAR2;JAK1;TYK2	2.85761	+ 4h	Q00978	IRF9						2.88753	3.15381	3.18587	2.86592	3.07211	10.0558	10.0631	10.168
IFNAR1;JAK1;STAT1	IFNAR1;IRF9;JAK1;STAT1;STAT2;TYK2	IFNAR1;IFNAR2;IRF9;JAK1;STAT1;STAT2;TYK2	1.88813		P40763	STAT3				2.35896	2.27798
IFNAR1;JAK1;STAT2	IRF9;JAK1;STAT1;STAT2;TYK2	IFNAR1;IRF9;JAK1;STAT1;STAT2;TYK2	1.75324		P42226	STAT6						1.48543		3.36457	2.38128	4.66391
IRF9					Q8IWZ3	ANKHD1										1.98185	1.63227	1.07039	2.37851
STAT2					P17655	CAPN2				1.30451
STAT2					Q96L91	EP400			1.54597					1.848
STAT1	STAT1	STAT1		- 4h	Q05397	PTK2					1.28688
STAT1			1.5845		O95793	STAU1									1.81147	1.91839
					O00154	ACOT7				2.31904	2.46467				1.88753	2.488
					A5YKK6	CNOT1										2.03562	3.81762		5.25172
					P10619	CTSA	1.8953	1.17632	1.8679
			1.51215	+ 48h	Q14344	GNA13				1.23266					1.02857
					Q9NZJ7	MTCH1									1.20789	1.73552
					P08559	PDHA1	1.5509	1.79494	1.43296
					P11177	PDHB					2.05311				1.26303	1.99639
					Q9H792	PEAK1									1.97085	2.32481
					Q9H3U1	UNC45A				1.02148	1.45418				1.26903	1.28688
			2.39373	+ 4h	Q9Y4E8	USP15										1.21412
					Q8N1B4	VPS52				1.23266	1.38405
			6.61637		Q8IZH2	XRN1									1.13093	1.74846
					Q9H6S0	YTHDC2									1.26903	1.38957
