# Supplementary material for: Proximal protein landscapes of the type I interferon signaling cascade reveal negative regulation by PJA2
Source: Nat Commun. 2024 May 27;15:4484. doi: 10.1038/s41467-024-48800-5 (PMC11130243; doi:10.1038/s41467-024-48800-5)
Supplement: Supplementary file 9 — Source Data [file 41467_2024_48800_MOESM9_ESM.xlsx]

## Sheet: Fig. 1b-c
Fig. 1b-c	Log2(FC) over GFP control
	IFNAR1 (- IFN)	IFNAR1 (20min IFN)	IFNAR1 (60min IFN)	IFNAR2 (- IFN)	IFNAR2 (20min IFN)	IFNAR2 (60min IFN)	JAK1 (- IFN)	JAK1 (20min IFN)	JAK1 (120min IFN)	TYK2 (- IFN)	TYK2 (20min IFN)	TYK2 (120min IFN)	STAT1 (- IFN)	STAT1 (20min IFN)	STAT1 (120min IFN)	STAT2 (- IFN)_TG	STAT2 (20min IFN)_TG	STAT2 (120min IFN)_TG	IRF9 (- IFN)	IRF9 (20min IFN)	IRF9 (120min IFN)
IFNAR1	9.36302	9.14626	9.55875
AFTPH	2.79494	1.73552	2.07039	1.39506	1.23879	1.52105
AP4E1	3.72247	3.41684	3.12102	1.18269
APPL1	3.76977	2.86987	2.87971
ARFGEF1	6.40531	5.25776	6.76328	5.27128	6.89893	5.94953
BCAP31	3.87676	3.71149	4.03562	1.07724	1.16993	1.14405
BET1L	2.58015	2.37573	2.26303
BLTP3B	2.55336	2.15056	2.35614	1.31615
ERO1A	4.26529	4.11603	4.36036
FKBP7	4.37504	3.99005	4.12184
GANAB	3.88069	3.57894	3.93923
GOLGA3	4.12019	3.58976	3.92505	3.40463	3.51728	3.36457					1.01436							1.15056
GORASP2	2.28688	1.36177	2.08066
LMAN2L	3.21101	3.04264	3.0993
LRBA	3.56925	3.22342	3.81455
P4HB	3.68706	3.45154	3.85898					1.5008
PDXDC1	2.70708	2.58496	3.74308
PIGO	3.56438	3.28244	3.63691
PRDX4	4.17712	3.91456	4.33985
STAM	3.54844	3.66448	3.55827		1.02857
STAM2	3.36177	3.25852	3.5008
TMTC3	3.88166	3.76447	4.13586
TRIP11	3.17792	3.19219	3.63459															1.15056
UGGT1	6.37173	7.17243	7.53846
USO1	5.07125	4.78712	4.27724	1.76977	1.03562
IFNAR2				6.89142	6.70072	7.04133
ARFGEF2	3.73444	1.74846	3.57289	2.93923	2.67129	1.25701
ASCC2			1.25701	2.40871	1.8679	2.40599
CKAP5				3.1635	2.60881	3.46858											1.64616	1.33342
CRYBG1				2.78031	2.70044	2.79286	1.38405				2.68257	1.57046					1.48543	1.1635
EEF1D	1.27501	1.3505	1.76553	6.33896	5.87676	6.00675
HSP90AB1		2.36737	2.25096		4.71809	3.48671
KTN1	1.92979	3.56438	2.75489	3.34056	3.09085	4.71699	1.49057	2.74631
MAP1A	1.02148			5.78031	5.42459	5.27538	1.22033	1.1177		1.11103		1.14405
NSF				3.97269	2.02148	1.25096
SNX18				2.28688	2.12433	1.79909															1.81967
SPECC1L				4.1177	2.01078	4.18031
TBC1D2				4.10014	4.42828	3.36036													1.65535	1.23879	2.20477
TTF2				2.64155	2.89918	2.59455															1.97453
WNK1				3.04439	1.89142	3.07553													1.42761	1.24489	1.27501
JAK1					1.13093		10.5137	10.8449	10.6173	7.83251	8.19471	8.04549
IFNGR1							5.6476	5.85748	5.47897	1.68706	2.15056	1.89142
IL6ST							6.65893	7.70798	6.63706	4.91695	5.12102	4.94298
NT5E							4.83643	6.18408	4.12102	2.35896	3.59335	3.75275						1.29278
OSMR							6.04199	6.13463	5.88093	5.39541	5.69711	5.43329
TYK2								1.07724		10.1191	10.4411	10.3021					2.14731
APC										2.08406	3.18587	3.0321	1.0635			1.85599	1.40599	1.70487
ARHGEF10										3.74416	3.56803	3.24336
CALCOCO1										5.25285	3.37434	3.90593
CCP110										3.13914	2.32193	2.60407				1.52607	1.66448			1.33914
ECD										4.51159	4.6153	4.43229
EIF4ENIF1										3.39094	3.12598	3.65076
IPO9										2.5509	2.58015	2.69822							1.40054	1.41143	1.74846
MTCL1							2.15381			3.75809	2.69377	3.7761					2.87774	1.86394
NAP1L1										1.68257	4.22342	3.79286							1.45943		2.90497
PHLDB2										2.50335		2.65764							2.53605	1.29278	1.49057
PJA2										2.81762	2.85599	3.01614
TMEM131										2.32193
WWC2										3.34056	3.74308	2.99639
STAT1				3.80632	3.65306	3.53232						1.05658	6.87652	6.88789	7.1468	4.29866	4.0027	4.29499			1.25096
AFF1													3.20163	3.68482	2.70929
BTBD8													2.15704	1.57531
DNAJA2													2.38128	3.32193	2.3978		1.65076	1.49057
EIF4E										1.83188	2.22651		2.36177			1.8679
ELAVL1													2.53854	1.85997	1.848	1.07039	1.36177
FAF2													2.49825	1.51602	1.74846	1.72683		1.70044
FDXR													1.7866	2.04963	2.04963	1.13093	1.22651
GPX8	1.31034												2.15056	2.01436	1.16993	1.23266	1.18269
HTRA1													1.1375	1.68257	2.18903
IGF2BP3	1.45418	1.852	1.15056	1.52105	1.62293	1.16993							2.10098	2.42223	1.8679
MFSD10														2.70487	1.58015		1.28096
PGM3															2.62527		1.15704	1.0072
RAB1B													4.30816	3.22805	2.21723	2.07382
RAB5A													1.99277		2.31904					1.38957
RIPK1													1.40054		2.48027
RPS12		3.09761				1.70044							2.02857	1.1375	1.72683	1.82375
SUCLG1													1.87971	2.08746	1.5509
SYNE1													4.39849	4.4957	2.9542
TRAPPC8							1.30451						1.72247	2.62293			1.19535		1.37295
VDAC1													1.81558	2.07039	1.32769	1.26903	1.32769			2.24489
VPS4B														2			1.41143
STAT2				3.39369	4.42089	4.48671							1.23879	1.23266	1.76129	7.34563	7.40871	7.40982	4.16027	1.22033	1.90304
ALMS1				1.45943		1.09085					1.16993			2.63691		4.01257	3.19849		1.02148
CEP192										2.54844	2.24793	2.488					2.01436
DNMBP				1.61824	1.4489	1.46467											1.02148	1.43829
HECTD1										2.06005	1.75275	2.14078		1.58496		1.66903	1.84398	1.53605
KLC1				4.51665	2.9222	1.1635												2.37851			1.12433
KLC2																	1.71809	3.78869
KPNA1																	2.43563	1.09085
MADD											2.3978	2.0635				1.66903		1.41684
MYCBP2				1.86394	2.10098	1.32193				1.20163						5.35297	4.84348	4.43095
PCM1							1.0635	1.09761	1.04264	1.92979	2.83188	2.67582				3.18903	3.04089	3.44493
PLEKHG2										1.64155	1.85599	1.51096				2.55336	2.33628	1.774
STAT6						1.91456										1.48543		3.36597
USP9X																	1.12433	1.29866			1.11103
IRF9					1.20163	1.79077										2.89142	3.14731	3.19219	10.0558	10.0631	10.1681
ABRAXAS2						2.80529													3.22805		1.64155
ALDH1B1																			2	2.07039
ANKRD17				2.32193	2.61589	2.37851													2.06695	1.34483
CNOT1																			3.81762		5.25096
CSRP2																			1.88362	2.07382	1.79494
CTPS1																			2.31034	1.65535	1.96347
EIF4E2				1.76977	2.09761	2.17632													1.5509	3.37156	3.13586
GIGYF2				2.64386	3.12598	3.06867													1.94111	2.32769	2.69599
IPO8											1.3505								1.98185	2.55336	2.38957
LRCH4																			1.81147	1.9855	3.14078
SHTN1				1.17632	1.13093	1.07724													1.5509	3.28836	1.34483
SLC16A1														1.49057	1.1177				2.34199	2.82985	1.8953
TEX2											1.08406								2.12433	2.20477	4.18587
TNS1																		1.28096	1.69153		2.74846

## Sheet: Fig. 1d
Fig. 1d	Log2(FC) over GFP control
	IFNAR1 (- IFN)	IFNAR1 (20min IFN)	IFNAR1 (60min IFN)	IFNAR2 (- IFN)	IFNAR2 (20min IFN)	IFNAR2 (60min IFN)	JAK1 (- IFN)	JAK1 (20min IFN)	JAK1 (120min IFN)	TYK2 (- IFN)	TYK2 (20min IFN)	TYK2 (120min IFN)	STAT1 (- IFN)	STAT1 (20min IFN)	STAT1 (120min IFN)	STAT2 (- IFN)_TG	STAT2 (20min IFN)_TG	STAT2 (120min IFN)_TG	IRF9 (- IFN)	IRF9 (20min IFN)	IRF9 (120min IFN)
IFNAR1	9.36302	9.14626	9.55875
IFNAR2				6.89142	6.70072	7.04133
JAK1					1.13093		10.5137	10.8449	10.6173	7.83251	8.19471	8.04549
TYK2								1.07724		10.1191	10.4411	10.3021					2.14731
STAT1				3.80632	3.65306	3.53232						1.05658	6.87652	6.88789	7.1468	4.29866	4.0027	4.29499			1.25096
STAT2				3.39369	4.42089	4.48671							1.23879	1.23266	1.76129	7.34563	7.40871	7.40982	4.16027	1.22033	1.90304
IRF9					1.20163	1.79077										2.89142	3.14731	3.19219	10.0558	10.0631	10.1681

## Sheet: Fig. 2a
Fig. 2a	Network of proteins identified in proximity to IFNAR1 and IFNAR2
source	target	type	source	node1_string_id	node2_string_id	neighborhood_on_chromosome	gene_fusion	phylogenetic_cooccurrence	homology	coexpression	experimentally_determined_interaction	database_annotated	automated_textmining	combined_score
IFNAR1	AFTPH	TurboID
IFNAR1	AP4E1	TurboID
IFNAR1	APPL1	TurboID
IFNAR1	ARFGEF1	TurboID
IFNAR1	BCAP31	TurboID
IFNAR1	BET1L	TurboID
IFNAR1	BLTP3B	TurboID
IFNAR1	ERO1L	TurboID
IFNAR1	FKBP7	TurboID
IFNAR1	GANAB	TurboID
IFNAR1	GOLGA3	TurboID
IFNAR1	GORASP2	TurboID
IFNAR1	LMAN2L	TurboID
IFNAR1	LRBA	TurboID
IFNAR1	P4HB	TurboID
IFNAR1	PDXDC1	TurboID
IFNAR1	PIGO	TurboID
IFNAR1	PRDX4	TurboID
IFNAR1	STAM	TurboID
IFNAR1	STAM2	TurboID
IFNAR1	TMTC3	TurboID
IFNAR1	TRIP11	TurboID
IFNAR1	UGGT1	TurboID
IFNAR1	USO1	TurboID
IFNAR2	ARFGEF1	TurboID
IFNAR2	ARFGEF2	TurboID
IFNAR2	ASCC2	TurboID
IFNAR2	CKAP5	TurboID
IFNAR2	CRYBG1	TurboID
IFNAR2	EEF1D	TurboID
IFNAR2	HSP90AB1	TurboID
IFNAR2	KTN1	TurboID
IFNAR2	MAP1A	TurboID
IFNAR2	NSF	TurboID
IFNAR2	SNX18	TurboID
IFNAR2	SPECC1L	TurboID
IFNAR2	STAT1	TurboID
IFNAR2	STAT2	TurboID
IFNAR2	TBC1D2	TurboID
IFNAR2	TTF2	TurboID
IFNAR2	WNK1	TurboID
KTN1	EEF1D	physical-BioGRID	12773547, 28514442, 33961781, 33029523
TTF2	PRDX4	physical-BioGRID	12927788
PRDX4	PRDX4	physical-BioGRID	9388242
BCAP31	BCAP31	physical-BioGRID	12886015, 10958671, 19342655
EEF1D	EEF1D	physical-BioGRID	16169070, 25416956
ASCC2	EEF1D	physical-BioGRID	16169070
STAT1	STAT2	physical-BioGRID	8621447, 10446176, 12048190, 17923090, 10490982, 9724754, 28514442, 31836668, 33961781, 35140242, 35831314
STAT1	STAT1	physical-BioGRID	8621447, 15284440, 9630226, 21914072, 16007122, 12873986, 32814877
IFNAR2	STAT1	physical-BioGRID	9121453, 11301323, 32123171, 29997210
IFNAR2	STAT2	physical-BioGRID	9121453, 11786546, 17923090, 28165510, 32092142, 35258551
IFNAR1	STAT2	physical-BioGRID	9121453, 7559568, 8605876, 15356134, 33811647
GOLGA3	GOLGA3	physical-BioGRID	12130652
ERO1L	P4HB	physical-BioGRID	11847130, 11707400, 26344197
ARFGEF1	ARFGEF2	physical-BioGRID	10716990, 35271311
NSF	NSF	physical-BioGRID	8051214
STAT1	HSP90AB1	physical-BioGRID	20936779
WNK1	WNK1	physical-BioGRID	20936779
CKAP5	CKAP5	physical-BioGRID	20360068
IFNAR2	IFNAR2	physical-BioGRID	17923090
USO1	USO1	physical-BioGRID	21147777, 25416956, 32296183
STAM	STAM2	physical-BioGRID	13679051, 33961781, 35271311
GANAB	P4HB	physical-BioGRID	22939629
NSF	STAT1	physical-BioGRID	22939629
APPL1	APPL1	physical-BioGRID	17581628, 25416956, 32296183
USO1	TRIP11	physical-BioGRID	22792062
HSP90AB1	HSP90AB1	physical-BioGRID	10543959
P4HB	P4HB	physical-BioGRID	25416956, 24549644
HSP90AB1	P4HB	physical-BioGRID	26344197, 35831314
IFNAR1	IFNAR2	physical-BioGRID	26008745, 24075985
HSP90AB1	BCAP31	physical-BioGRID	31536960
BCAP31	KTN1	physical-BioGRID	30021884, 34079125
BCAP31	GORASP2	physical-BioGRID	34079125
BCAP31	P4HB	physical-BioGRID	34079125
BET1L	NSF	physical-BioGRID	35271311
GORASP2	NSF	physical-BioGRID	35271311
USO1	GANAB	physical-BioGRID	35831314
HSP90AB1	CKAP5	physical-BioGRID	35831314
HSP90AB1	KTN1	physical-BioGRID	35831314
HSP90AB1	ERO1L	physical-BioGRID	35831314
IFNAR1	IFNAR2	physical-STRING		9606.ENSP00000270139	9606.ENSP00000343957	0	0	0	0	0.072	0.944	0.9	0.989	0.999
STAT1	STAT2	physical-STRING		9606.ENSP00000354394	9606.ENSP00000315768	0	0	0	0.889	0.543	0.881	0.9	0.992	0.994
IFNAR1	STAT2	physical-STRING		9606.ENSP00000270139	9606.ENSP00000315768	0	0	0	0	0.062	0.873	0.9	0.986	0.999
ERO1L	P4HB	physical-STRING		9606.ENSP00000379042	9606.ENSP00000327801	0	0	0	0	0.083	0.838	0.9	0.99	0.999
IFNAR2	STAT2	physical-STRING		9606.ENSP00000343957	9606.ENSP00000315768	0	0	0	0	0.062	0.837	0.9	0.963	0.999
ARFGEF1	ARFGEF2	physical-STRING		9606.ENSP00000262215	9606.ENSP00000360985	0	0	0	0.977	0.181	0.707	0	0.519	0.752
GANAB	P4HB	physical-STRING		9606.ENSP00000340466	9606.ENSP00000327801	0	0	0	0	0.207	0.66	0	0.283	0.79
STAM	STAM2	physical-STRING		9606.ENSP00000366746	9606.ENSP00000263904	0	0	0	0.95	0.062	0.503	0.9	0.89	0.951
IFNAR2	STAT1	physical-STRING		9606.ENSP00000343957	9606.ENSP00000354394	0	0	0	0	0.062	0.501	0.9	0.918	0.995
P4HB	PRDX4	physical-STRING		9606.ENSP00000327801	9606.ENSP00000368646	0.045	0	0	0	0.144	0.5	0	0.735	0.877
IFNAR1	STAT1	physical-STRING		9606.ENSP00000270139	9606.ENSP00000354394	0	0	0	0	0	0.345	0.9	0.984	0.998
AFTPH	AP4E1	physical-STRING		9606.ENSP00000238855	9606.ENSP00000261842	0	0	0	0	0.062	0.213	0.9	0.188	0.932
BET1L	NSF	physical-STRING		9606.ENSP00000372210	9606.ENSP00000381293	0	0	0	0	0	0.243	0.6	0.358	0.788
LMAN2L	USO1	physical-STRING		9606.ENSP00000366280	9606.ENSP00000444850	0	0	0	0	0.062	0	0.6	0	0.608
EEF1D	KTN1	functional-STRING		9606.ENSP00000410059	9606.ENSP00000378725	0	0	0	0	0	0.427	0	0.902	0.941
NSF	USO1	functional-STRING		9606.ENSP00000381293	9606.ENSP00000444850	0	0	0	0	0.062	0.329	0	0.792	0.858
GANAB	UGGT1	functional-STRING		9606.ENSP00000340466	9606.ENSP00000259253	0	0	0	0	0.124	0.338	0	0.727	0.828
GORASP2	USO1	functional-STRING		9606.ENSP00000234160	9606.ENSP00000444850	0	0	0	0	0.064	0.247	0	0.696	0.767
TRIP11	USO1	functional-STRING		9606.ENSP00000267622	9606.ENSP00000444850	0	0	0	0	0.066	0.27	0	0.678	0.761
GOLGA3	TRIP11	functional-STRING		9606.ENSP00000204726	9606.ENSP00000267622	0	0	0	0	0.063	0	0	0.728	0.734
ERO1L	PRDX4	functional-STRING		9606.ENSP00000379042	9606.ENSP00000368646	0	0	0	0	0.063	0	0	0.712	0.719
GORASP2	TRIP11	functional-STRING		9606.ENSP00000234160	9606.ENSP00000267622	0	0	0	0	0.105	0	0	0.662	0.684
AP4E1	PIGO	functional-STRING		9606.ENSP00000261842	9606.ENSP00000367880	0	0	0	0	0.062	0	0	0.66	0.668
BET1L	USO1	functional-STRING		9606.ENSP00000372210	9606.ENSP00000444850	0	0	0	0	0.052	0.383	0	0.476	0.667
P4HB	UGGT1	functional-STRING		9606.ENSP00000327801	9606.ENSP00000259253	0	0	0	0	0.142	0.172	0	0.556	0.657
HSP90AB1	P4HB	functional-STRING		9606.ENSP00000360609	9606.ENSP00000327801	0	0	0	0	0.111	0.356	0	0.414	0.636
GOLGA3	GORASP2	functional-STRING		9606.ENSP00000204726	9606.ENSP00000234160	0	0	0	0	0.053	0	0	0.611	0.615
BCAP31	HSP90AB1	functional-STRING		9606.ENSP00000392330	9606.ENSP00000360609	0	0	0	0	0	0.141	0	0.556	0.603
GOLGA3	USO1	functional-STRING		9606.ENSP00000204726	9606.ENSP00000444850	0	0	0	0	0.062	0	0	0.553	0.563

## Sheet: Fig. 2b
Fig. 2a	Network of proteins identified in proximity to JAK1, TYK2, STAT1, STAT2, and IRF9
source	target	type	citations	node1_string_id	node2_string_id	neighborhood_on_chromosome	gene_fusion	phylogenetic_cooccurrence	homology	coexpression	experimentally_determined_interaction	database_annotated	automated_textmining	combined_score
EIF4E2	GIGYF2	physical-STRING		9606.ENSP00000258416	9606.ENSP00000387170	0	0	0	0	0.088	0.975	0	0.972	0.999
IRF9	STAT2	physical-STRING		9606.ENSP00000380073	9606.ENSP00000315768	0	0	0	0	0.345	0.917	0.8	0.991	0.999
STAT1	STAT2	physical-STRING		9606.ENSP00000354394	9606.ENSP00000315768	0	0	0	0.889	0.543	0.881	0.9	0.992	0.994
KLC1	KLC2	physical-STRING		9606.ENSP00000414982	9606.ENSP00000399403	0	0	0.431	0.968	0.096	0.873	0.8	0.898	0.976
KPNA1	STAT1	physical-STRING		9606.ENSP00000343701	9606.ENSP00000354394	0	0	0	0	0.068	0.835	0	0.988	0.998
IRF9	STAT1	physical-STRING		9606.ENSP00000380073	9606.ENSP00000354394	0	0	0	0	0.796	0.723	0.8	0.99	0.999
RAB1B	RAB5A	physical-STRING		9606.ENSP00000310226	9606.ENSP00000273047	0	0	0.446	0.915	0.163	0.634	0	0.648	0.709
RAB1B	TRAPPC8	physical-STRING		9606.ENSP00000310226	9606.ENSP00000283351	0	0	0	0	0.062	0.394	0.9	0.547	0.97
RIPK1	STAT1	physical-STRING		9606.ENSP00000259808	9606.ENSP00000354394	0	0	0	0	0.062	0.14	0.9	0.426	0.947
CNOT1	EIF4E	physical-STRING		9606.ENSP00000320949	9606.ENSP00000425561	0	0	0	0	0	0	0.9	0.602	0.958
EIF4E	EIF4E2	physical-STRING		9606.ENSP00000425561	9606.ENSP00000258416	0	0	0	0.778	0.049	0	0.9	0.89	0.92
MADD	RIPK1	physical-STRING		9606.ENSP00000310933	9606.ENSP00000259808	0	0	0	0	0	0	0.9	0	0.9
STAT2	STAT6	physical-STRING		9606.ENSP00000315768	9606.ENSP00000300134	0	0	0	0.601	0.07	0.27	0.8	0.975	0.909
IRF9	STAT6	physical-STRING		9606.ENSP00000380073	9606.ENSP00000300134	0	0	0	0	0.091	0.118	0.8	0.704	0.946
STAT1	STAT6	physical-STRING		9606.ENSP00000354394	9606.ENSP00000300134	0	0	0	0.628	0.062	0	0.8	0.854	0.866
PCM1	USP9X	functional-STRING		9606.ENSP00000327077	9606.ENSP00000316357	0	0	0	0	0.273	0.486	0	0.182	0.667
ANKRD17	EIF4E2	functional-STRING		9606.ENSP00000351416	9606.ENSP00000258416	0	0	0	0	0.076	0.436	0	0	0.456
ANKRD17	GIGYF2	functional-STRING		9606.ENSP00000351416	9606.ENSP00000387170	0	0	0	0	0.105	0.421	0	0	0.459
ANKRD17	CNOT1	functional-STRING		9606.ENSP00000351416	9606.ENSP00000320949	0	0	0	0	0.199	0.406	0	0.052	0.51
RAB5A	VPS4B	functional-STRING		9606.ENSP00000273047	9606.ENSP00000238497	0	0	0	0	0.162	0.343	0	0.327	0.598
ALMS1	CEP192	functional-STRING		9606.ENSP00000482968	9606.ENSP00000427550	0	0	0	0	0.091	0.299	0	0.419	0.597
ELAVL1	FAF2	functional-STRING		9606.ENSP00000385269	9606.ENSP00000261942	0	0	0	0	0.046	0.294	0	0.181	0.4
ALDH1B1	FAF2	functional-STRING		9606.ENSP00000366927	9606.ENSP00000261942	0	0	0	0	0	0.27	0	0.337	0.495
EIF4E	ELAVL1	functional-STRING		9606.ENSP00000425561	9606.ENSP00000385269	0	0	0	0	0.066	0.27	0	0.581	0.689
KPNA1	STAT2	functional-STRING		9606.ENSP00000343701	9606.ENSP00000315768	0	0	0	0	0	0.27	0	0.777	0.83
CNOT1	GIGYF2	functional-STRING		9606.ENSP00000320949	9606.ENSP00000387170	0	0	0	0	0.249	0.246	0	0.596	0.752
EIF4E	GIGYF2	functional-STRING		9606.ENSP00000425561	9606.ENSP00000387170	0	0	0	0	0	0.246	0	0.709	0.771
MYCBP2	SYNE1	functional-STRING		9606.ENSP00000444596	9606.ENSP00000356224	0	0	0	0	0.109	0.167	0	0.296	0.432
MYCBP2	USP9X	functional-STRING		9606.ENSP00000444596	9606.ENSP00000316357	0	0	0	0	0.082	0.151	0	0.587	0.65
FDXR	SUCLG1	functional-STRING		9606.ENSP00000416515	9606.ENSP00000377446	0.041	0	0	0	0	0.128	0	0.353	0.412
ELAVL1	IGF2BP3	functional-STRING		9606.ENSP00000385269	9606.ENSP00000258729	0	0	0	0	0.062	0.057	0	0.413	0.436
SUCLG1	VDAC1	functional-STRING		9606.ENSP00000377446	9606.ENSP00000265333	0	0	0	0	0.334	0.056	0	0.29	0.515
CNOT1	ELAVL1	functional-STRING		9606.ENSP00000320949	9606.ENSP00000385269	0	0	0	0	0.111	0	0	0.38	0.425
CTPS1	RPS12	functional-STRING		9606.ENSP00000361704	9606.ENSP00000230050	0	0	0	0	0.54	0	0	0	0.54
EIF4E2	ELAVL1	functional-STRING		9606.ENSP00000258416	9606.ENSP00000385269	0	0	0	0	0.196	0	0	0.286	0.401
IRF9	KPNA1	functional-STRING		9606.ENSP00000380073	9606.ENSP00000343701	0	0	0	0	0	0	0	0.452	0.452
MADD	RAB5A	functional-STRING		9606.ENSP00000310933	9606.ENSP00000273047	0	0	0	0	0	0	0	0.514	0.514
PLEKHG2	RAB5A	functional-STRING		9606.ENSP00000392906	9606.ENSP00000273047	0	0	0	0	0	0	0	0.413	0.413
STAT1	AFF1	TurboID
STAT1	BTBD8	TurboID
STAT1	DNAJA2	TurboID
STAT1	EIF4E	TurboID
STAT1	ELAVL1	TurboID
STAT1	FAF2	TurboID
STAT1	FDXR	TurboID
STAT1	GPX8	TurboID
STAT1	HTRA1	TurboID
STAT1	IGF2BP3	TurboID
STAT1	MFSD10	TurboID
STAT1	PGM3	TurboID
STAT1	RAB1B	TurboID
STAT1	RAB5A	TurboID
STAT1	RIPK1	TurboID
STAT1	RPS12	TurboID
STAT1	SUCLG1	TurboID
STAT1	SYNE1	TurboID
STAT1	TRAPPC8	TurboID
STAT1	VDAC1	TurboID
STAT1	VPS4B	TurboID
STAT2	ALMS1	TurboID
STAT2	APC	TurboID
STAT2	CEP192	TurboID
STAT2	DNMBP	TurboID
STAT2	HECTD1	TurboID
STAT2	IRF9	TurboID
STAT2	KLC1	TurboID
STAT2	KLC2	TurboID
STAT2	KPNA1	TurboID
STAT2	MADD	TurboID
STAT2	MTCL1	TurboID
STAT2	MYCBP2	TurboID
STAT2	PCM1	TurboID
STAT2	PLEKHG2	TurboID
STAT2	STAT1	TurboID
STAT2	STAT6	TurboID
STAT2	USP9X	TurboID
IRF9	ABRAXAS2	TurboID
IRF9	ALDH1B1	TurboID
IRF9	ANKRD17	TurboID
IRF9	CNOT1	TurboID
IRF9	CSRP2	TurboID
IRF9	CTPS1	TurboID
IRF9	EIF4E2	TurboID
IRF9	GIGYF2	TurboID
IRF9	IPO8	TurboID
IRF9	LRCH4	TurboID
IRF9	SHTN1	TurboID
IRF9	SLC16A1	TurboID
IRF9	STAT2	TurboID
IRF9	TEX2	TurboID
IRF9	TNS1	TurboID
SYNE1	SYNE1	physical-BioGRID	12163176
APC	APC	physical-BioGRID	8389242, 12070164
STAT1	STAT2	physical-BioGRID	8621447, 10446176, 12048190, 17923090, 10490982, 9724754, 28514442, 31836668, 33961781, 35140242, 35831314
STAT1	STAT1	physical-BioGRID	8621447, 15284440, 9630226, 21914072, 16007122, 12873986, 32814877
IRF9	STAT1	physical-BioGRID	8943351, 888800000680, 35831314
IRF9	STAT2	physical-BioGRID	8943351, 9242679, 21903422, 28514442, 33961781, 888800000680, 35831314
STAT1	KPNA1	physical-BioGRID	12048190, 10964507, 17596301
GIGYF2	ELAVL1	physical-BioGRID	20696395
APC	SYNE1	physical-BioGRID	20936779
APC	ANKRD17	physical-BioGRID	20936779
APC	GIGYF2	physical-BioGRID	20936779
AFF1	AFF1	physical-BioGRID	20153263, 21030982, 15221006
ELAVL1	IRF9	physical-BioGRID	19322201
ELAVL1	STAT2	physical-BioGRID	19322201
ELAVL1	VPS4B	physical-BioGRID	19322201
ELAVL1	IGF2BP3	physical-BioGRID	19322201, 35031058
ELAVL1	RAB5A	physical-BioGRID	19322201
ELAVL1	FAF2	physical-BioGRID	19322201, 23618873
ELAVL1	DNAJA2	physical-BioGRID	19322201
RIPK1	RIPK1	physical-BioGRID	15001576, 25416956, 27045108, 32296183, 31980649
TRAPPC8	TRAPPC8	physical-BioGRID	21525244
KLC1	KLC2	physical-BioGRID	22939629, 22863883, 26496610, 28514442, 33961781, 35271311
STAT6	STAT2	physical-BioGRID	10490982
APC	HECTD1	physical-BioGRID	23277359
ELAVL1	ELAVL1	physical-BioGRID	22365833, 17383427
CEP192	ALMS1	physical-BioGRID	22895009, 24613305
GIGYF2	EIF4E2	physical-BioGRID	22751931, 28514442, 27173435, 30917308, 24981860, 33961781
FAF2	FAF2	physical-BioGRID	23720822
CTPS1	CTPS1	physical-BioGRID	25416956, 32296183
MTCL1	MTCL1	physical-BioGRID	23902687
RAB5A	RAB1B	physical-BioGRID	26344197
PCM1	CEP192	physical-BioGRID	26638075, 34079125
FAF2	ALDH1B1	physical-BioGRID	26389662
HECTD1	HECTD1	physical-BioGRID	26949039, 28425671, 33853758
STAT2	MYCBP2	physical-BioGRID	28514442, 33961781
IRF9	ANKRD17	physical-BioGRID	28514442, 33961781
VDAC1	ELAVL1	physical-BioGRID	29128334
PCM1	KLC1	physical-BioGRID	30217970
USP9X	PCM1	physical-BioGRID	28620049, 30584065
ELAVL1	EIF4E	physical-BioGRID	29931370
RAB5A	RAB5A	physical-BioGRID	29568061, 31980649
FDXR	SUCLG1	physical-BioGRID	31536960
RAB5A	VDAC1	physical-BioGRID	31536960
KPNA1	STAT2	physical-BioGRID	17596301
ANKRD17	CNOT1	physical-BioGRID	29395067
ANKRD17	EIF4E2	physical-BioGRID	29395067
ANKRD17	GIGYF2	physical-BioGRID	29395067
HTRA1	HTRA1	physical-BioGRID	28642151
RAB5A	TEX2	physical-BioGRID	34079125
HECTD1	MYCBP2	physical-BioGRID	33961781
HECTD1	IGF2BP3	physical-BioGRID	33711283
HECTD1	USP9X	physical-BioGRID	33711283
RAB1B	VDAC1	physical-BioGRID	35271311
IGF2BP3	EIF4E	physical-BioGRID	35031058
IGF2BP3	IGF2BP3	physical-BioGRID	35031058
EIF4E2	EIF4E	physical-BioGRID	35831314
CTPS1	KLC1	physical-BioGRID	35831314
ALDH1B1	ELAVL1	physical-BioGRID	35831314
KPNA1	USP9X	physical-BioGRID	35831314

## Sheet: Fig. 3a, b
Fig. 3a, b	Proximal proteins previously associated with type I IFN signaling
	a	b
	FC ≥ 4	FC ≥ 2
not annotated	76	439
ISG	6	45
IRG	5	19
interactor	12	53
ISG & interactor	2	13
IRG & interactor	0	2
associated	2	13

## Sheet: Fig. 3c
Fig. 3c	-Log10(P) enrichments of biological process gene ontology terms
	FC ≥ 4			FC ≥ 2
BP-GO term	Count	FDR	-log10 PValue	Count	FDR	-log10 PValue
actin cytoskeleton organization				22	0.0017636	5.14147
activation of GTPase activity				13	0.0340607	3.29495
cell cycle				25	0.0240177	3.51772
cell division				26	0.0219815	3.61009
cell migration				23	0.0056738	4.4408
centrosome duplication	4	0.0128777	4.0807
cytoplasmic microtubule organization				13	9.83208e-06	7.59152
cytoplasmic translation				12	0.00964198	4.06489
endosomal transport				12	0.00385833	4.69674
ER to Golgi vesicle-mediated transport	7	0.0128777	4.17578	23	8.45322e-08	10.0251
Golgi organization	7	0.0128777	4.21186	22	4.12264e-07	9.21203
intracellular protein transport				37	5.74683e-08	10.3688
microtubule cytoskeleton organization				14	0.0312048	3.36684
mitotic cell cycle				14	0.0461167	3.11825
mRNA splicing, via spliceosome				18	0.0114861	3.93773
mRNA transport				11	0.0323095	3.32887
negative regulation of apoptotic process				35	0.00591779	4.37835
negative regulation of translation	6	0.0128777	4.03567	13	0.00427545	4.6222
positive regulation of translation				13	0.0021267	5.02238
protein folding				19	0.00249772	4.91778
protein import into nucleus	6	0.0234114	3.6969	18	7.41807e-06	7.78083
protein stabilization				23	0.00052989	5.75084
protein transport	11	0.0128777	4.14549	54	1.54572e-14	17.2401
regulation of small GTPase mediated signal transduction				13	0.0240177	3.51726
regulation of translation				12	0.00964198	4.06489
rescue of stalled ribosome				11	3.48653e-06	8.1879
response to ER stress	5	0.089696	3.04661	11	0.0240177	3.52382
retrograde transport, endosome to Golgi				12	0.00771275	4.19964
retrograde vesicle-mediated transport, Golgi to ER				11	0.000614032	5.64108
translation				23	0.000261049	6.10945
vesicle-mediated transport				20	0.0111741	3.96608

## Sheet: Fig. 3d
Fig. 3d	STRING network ‘protein import into nucleus’
#node1	node2	node1_string_id	node2_string_id	neighborhood_on_chromosome	gene_fusion	phylogenetic_cooccurrence	homology	coexpression	experimentally_determined_interaction	database_annotated	automated_textmining	combined_score
AKT1	STAT3	9606.ENSP00000451828	9606.ENSP00000264657	0	0	0	0	0.118	0.096	0.5	0.925	0.966
AKT1	APPL1	9606.ENSP00000451828	9606.ENSP00000288266	0	0	0	0	0.049	0.733	0	0.977	0.993
AKT1	KPNB1	9606.ENSP00000451828	9606.ENSP00000290158	0	0	0	0	0.055	0	0	0.464	0.472
AKT1	SQSTM1	9606.ENSP00000451828	9606.ENSP00000374455	0	0	0	0	0.044	0.099	0	0.649	0.672
AKT1	ELAVL1	9606.ENSP00000451828	9606.ENSP00000385269	0	0	0	0	0.067	0	0	0.484	0.498
AKT1	TXNIP	9606.ENSP00000451828	9606.ENSP00000462521	0	0	0	0	0.044	0.059	0	0.481	0.492
APPL1	STAT3	9606.ENSP00000288266	9606.ENSP00000264657	0	0	0	0	0.058	0	0	0.527	0.535
APPL1	APPL2	9606.ENSP00000288266	9606.ENSP00000446917	0	0	0.062	0.945	0.066	0.987	0	0.156	0.989
ELAVL1	STAT3	9606.ENSP00000385269	9606.ENSP00000264657	0	0	0	0	0.049	0	0	0.625	0.628
ELAVL1	NUP214	9606.ENSP00000385269	9606.ENSP00000352400	0	0	0	0	0.083	0	0.5	0.167	0.584
ELAVL1	SQSTM1	9606.ENSP00000385269	9606.ENSP00000374455	0	0	0	0	0.042	0.301	0	0.262	0.463
IPO5	IPO8	9606.ENSP00000261574	9606.ENSP00000256079	0	0	0	0	0.199	0.088	0	0.624	0.701
IPO5	NUP214	9606.ENSP00000261574	9606.ENSP00000352400	0	0	0	0	0.055	0.33	0	0.426	0.605
IPO5	NUP153	9606.ENSP00000261574	9606.ENSP00000444029	0	0	0	0	0.097	0.394	0	0.446	0.671
IPO5	IPO9	9606.ENSP00000261574	9606.ENSP00000354742	0	0	0	0	0.187	0.394	0	0.674	0.825
IPO5	KPNA1	9606.ENSP00000261574	9606.ENSP00000343701	0	0	0	0	0.134	0.515	0	0.626	0.829
IPO5	IPO7	9606.ENSP00000261574	9606.ENSP00000369042	0	0	0	0	0.32	0.442	0	0.718	0.884
IPO5	KPNB1	9606.ENSP00000261574	9606.ENSP00000290158	0	0	0	0.552	0.217	0.654	0	0.661	0.9
IPO7	IPO8	9606.ENSP00000369042	9606.ENSP00000256079	0	0	0.056	0.969	0.106	0	0	0.488	0.53
IPO7	KPNB1	9606.ENSP00000369042	9606.ENSP00000290158	0	0	0	0	0.285	0.802	0	0.649	0.946
IPO7	KPNA1	9606.ENSP00000369042	9606.ENSP00000343701	0	0	0	0	0.092	0.091	0	0.439	0.496
IPO7	NUP214	9606.ENSP00000369042	9606.ENSP00000352400	0	0	0	0	0.049	0.097	0	0.514	0.546
IPO7	IPO9	9606.ENSP00000369042	9606.ENSP00000354742	0	0	0	0	0.126	0.388	0	0.84	0.907
IPO7	SEC13	9606.ENSP00000369042	9606.ENSP00000373312	0	0	0	0	0.067	0.094	0	0.441	0.487
IPO7	NUP153	9606.ENSP00000369042	9606.ENSP00000444029	0	0	0	0	0.13	0.202	0	0.779	0.833
IPO8	KPNA1	9606.ENSP00000256079	9606.ENSP00000343701	0	0	0	0	0.087	0.091	0	0.419	0.476
IPO8	NUP88	9606.ENSP00000256079	9606.ENSP00000458954	0	0	0	0	0.107	0	0.4	0.318	0.603
IPO8	NUP153	9606.ENSP00000256079	9606.ENSP00000444029	0	0	0	0	0.111	0.085	0.4	0.3	0.613
IPO8	NUP214	9606.ENSP00000256079	9606.ENSP00000352400	0	0	0	0	0.054	0.097	0.4	0.376	0.637
IPO8	SEC13	9606.ENSP00000256079	9606.ENSP00000373312	0	0	0	0	0.044	0.094	0.4	0.476	0.691
IPO8	IPO9	9606.ENSP00000256079	9606.ENSP00000354742	0	0	0	0	0.104	0.46	0	0.787	0.888
IPO8	KPNB1	9606.ENSP00000256079	9606.ENSP00000290158	0	0	0	0	0.2	0.757	0	0.606	0.917
IPO9	KPNB1	9606.ENSP00000354742	9606.ENSP00000290158	0	0	0	0	0.076	0.435	0	0.642	0.796
IPO9	KPNA1	9606.ENSP00000354742	9606.ENSP00000343701	0	0	0	0	0.149	0	0	0.392	0.461
IPO9	NUP88	9606.ENSP00000354742	9606.ENSP00000458954	0	0	0	0	0.111	0	0	0.355	0.403
KPNA1	STAT3	9606.ENSP00000343701	9606.ENSP00000264657	0	0	0	0	0.054	0.292	0	0.519	0.649
KPNA1	KPNB1	9606.ENSP00000343701	9606.ENSP00000290158	0	0	0	0	0.089	0.921	0.9	0.982	0.999
KPNA1	NUP153	9606.ENSP00000343701	9606.ENSP00000444029	0	0	0	0	0.093	0.651	0	0.448	0.81
KPNB1	SEC13	9606.ENSP00000290158	9606.ENSP00000373312	0	0	0	0	0.215	0	0.5	0.207	0.661
KPNB1	NUP88	9606.ENSP00000290158	9606.ENSP00000458954	0	0	0	0	0.067	0.277	0.5	0.385	0.764
KPNB1	NUP214	9606.ENSP00000290158	9606.ENSP00000352400	0	0	0	0	0.095	0.674	0.5	0.471	0.911
KPNB1	NUP153	9606.ENSP00000290158	9606.ENSP00000444029	0	0	0	0	0.183	0.961	0.5	0.798	0.996
NUP153	NUP214	9606.ENSP00000444029	9606.ENSP00000352400	0	0	0	0.547	0.105	0.871	0.8	0.769	0.993
NUP153	SEC13	9606.ENSP00000444029	9606.ENSP00000373312	0	0	0	0	0.058	0.457	0.5	0.812	0.945
NUP153	NUP88	9606.ENSP00000444029	9606.ENSP00000458954	0	0	0	0	0.083	0.42	0.8	0.962	0.995
NUP214	SEC13	9606.ENSP00000352400	9606.ENSP00000373312	0	0	0	0	0.058	0.966	0.5	0.725	0.995
NUP214	NUP88	9606.ENSP00000352400	9606.ENSP00000458954	0	0	0	0	0.101	0.993	0.9	0.998	0.999
NUP88	SEC13	9606.ENSP00000458954	9606.ENSP00000373312	0	0	0	0	0.06	0.826	0.5	0.76	0.977
SQSTM1	STAT3	9606.ENSP00000374455	9606.ENSP00000264657	0	0	0	0	0.067	0	0.5	0.371	0.68
STAT3	TXNIP	9606.ENSP00000264657	9606.ENSP00000462521	0	0	0	0	0.056	0	0	0.583	0.589

## Sheet: Fig. 3e
Fig. 3e	STRING network ‘protein transport’
#node1	node2	node1_string_id	node2_string_id	neighborhood_on_chromosome	gene_fusion	phylogenetic_cooccurrence	homology	coexpression	experimentally_determined_interaction	database_annotated	automated_textmining	combined_score
AFTPH	NECAP2	9606.ENSP00000238855	9606.ENSP00000391942	0	0	0	0	0.054	0	0.72	0	0.723
AFTPH	AP4M1	9606.ENSP00000238855	9606.ENSP00000403663	0	0	0	0	0	0.091	0.9	0	0.905
AP4M1	COG1	9606.ENSP00000403663	9606.ENSP00000299886	0	0	0	0	0.095	0	0	0.409	0.442
AP4M1	WASHC5	9606.ENSP00000403663	9606.ENSP00000318016	0	0	0	0	0	0	0	0.461	0.461
ARFGAP2	ARFGAP3	9606.ENSP00000434442	9606.ENSP00000263245	0	0	0.064	0.944	0.049	0.591	0.4	0.093	0.765
ARFGAP2	GBF1	9606.ENSP00000434442	9606.ENSP00000359000	0	0	0	0	0.075	0	0.5	0.48	0.738
ARFGAP2	SCFD1	9606.ENSP00000434442	9606.ENSP00000390783	0	0	0	0	0.057	0.094	0	0.358	0.404
ARFGAP2	SEC22B	9606.ENSP00000434442	9606.ENSP00000463393	0	0	0	0	0.042	0.162	0.5	0.261	0.663
ARFGAP2	COPZ1	9606.ENSP00000434442	9606.ENSP00000449270	0	0	0	0	0.067	0.507	0.5	0.387	0.84
ARFGAP3	LMAN1	9606.ENSP00000263245	9606.ENSP00000251047	0	0	0	0	0.216	0	0	0.294	0.423
ARFGAP3	SEC22B	9606.ENSP00000263245	9606.ENSP00000463393	0	0	0	0	0.072	0.162	0.5	0.192	0.643
ARFGAP3	GBF1	9606.ENSP00000263245	9606.ENSP00000359000	0	0	0	0	0.055	0	0.5	0.487	0.736
ARFGAP3	COPZ1	9606.ENSP00000263245	9606.ENSP00000449270	0	0	0	0	0.054	0.342	0.5	0.266	0.741
ARFGEF1	GBF1	9606.ENSP00000262215	9606.ENSP00000359000	0	0	0	0.566	0.136	0	0	0.377	0.439
ARFGEF1	MON2	9606.ENSP00000262215	9606.ENSP00000377250	0	0	0	0.549	0.288	0.071	0	0.332	0.52
ARFGEF1	ARFGEF2	9606.ENSP00000262215	9606.ENSP00000360985	0	0	0.052	0.977	0.211	0.787	0	0.054	0.83
ARFGEF2	GBF1	9606.ENSP00000360985	9606.ENSP00000359000	0	0	0	0.573	0.178	0	0	0.388	0.476
ARFGEF2	MON2	9606.ENSP00000360985	9606.ENSP00000377250	0	0	0	0.548	0.275	0.071	0	0.298	0.486
BET1L	COG1	9606.ENSP00000372210	9606.ENSP00000299886	0	0	0	0	0.06	0	0.5	0.258	0.62
BET1L	SEC23A	9606.ENSP00000372210	9606.ENSP00000306881	0	0	0	0	0	0.289	0	0.207	0.412
BET1L	COPZ1	9606.ENSP00000372210	9606.ENSP00000449270	0	0	0	0	0.114	0.089	0.5	0.349	0.702
BET1L	NSF	9606.ENSP00000372210	9606.ENSP00000381293	0	0	0	0	0	0.366	0.5	0.24	0.738
BET1L	SCFD1	9606.ENSP00000372210	9606.ENSP00000390783	0	0	0	0	0.06	0.813	0	0.301	0.866
BET1L	SEC22B	9606.ENSP00000372210	9606.ENSP00000463393	0	0	0	0	0.055	0.696	0.9	0.452	0.982
COG1	ZW10	9606.ENSP00000299886	9606.ENSP00000200135	0	0	0	0	0.082	0	0	0.511	0.532
COG1	SCFD1	9606.ENSP00000299886	9606.ENSP00000390783	0	0	0	0	0.06	0	0	0.476	0.486
COG1	NSF	9606.ENSP00000299886	9606.ENSP00000381293	0	0	0	0	0.048	0	0.5	0.205	0.588
COG1	VPS52	9606.ENSP00000299886	9606.ENSP00000409952	0	0	0	0	0.176	0	0.5	0.586	0.814
COPZ1	ZW10	9606.ENSP00000449270	9606.ENSP00000200135	0	0	0	0	0.072	0.075	0.5	0.213	0.617
COPZ1	LMAN1	9606.ENSP00000449270	9606.ENSP00000251047	0	0	0	0	0.117	0.197	0	0.223	0.401
COPZ1	NBAS	9606.ENSP00000449270	9606.ENSP00000281513	0	0	0	0	0.057	0	0.5	0.113	0.545
COPZ1	GBF1	9606.ENSP00000449270	9606.ENSP00000359000	0	0	0	0	0.067	0	0.5	0.163	0.575
COPZ1	SEC13	9606.ENSP00000449270	9606.ENSP00000373312	0	0	0	0	0.3	0	0	0.535	0.66
COPZ1	NSF	9606.ENSP00000449270	9606.ENSP00000381293	0	0	0	0	0.049	0.066	0.5	0.114	0.554
COPZ1	SCFD1	9606.ENSP00000449270	9606.ENSP00000390783	0	0	0	0	0.142	0.069	0	0.46	0.531
COPZ1	SEC22B	9606.ENSP00000449270	9606.ENSP00000463393	0	0	0	0	0.121	0.123	0.5	0.36	0.72
DNAJC13	WASHC5	9606.ENSP00000260818	9606.ENSP00000318016	0	0	0	0	0.147	0	0	0.43	0.493
GBF1	SEC16A	9606.ENSP00000359000	9606.ENSP00000325827	0	0	0	0	0.646	0	0	0.263	0.728
GBF1	MON2	9606.ENSP00000359000	9606.ENSP00000377250	0	0	0	0	0.149	0	0	0.328	0.405
GBF1	SEC13	9606.ENSP00000359000	9606.ENSP00000373312	0	0	0	0	0.062	0	0	0.4	0.413
GBF1	SEC22B	9606.ENSP00000359000	9606.ENSP00000463393	0	0	0	0	0.042	0	0.5	0.186	0.576
HGS	VPS4B	9606.ENSP00000331201	9606.ENSP00000238497	0	0	0	0	0.074	0	0	0.635	0.648
HGS	TSG101	9606.ENSP00000331201	9606.ENSP00000251968	0	0	0	0	0.062	0.982	0.9	0.993	0.999
HGS	STAM2	9606.ENSP00000331201	9606.ENSP00000263904	0	0	0	0.591	0.138	0.976	0.9	0.991	0.999
HGS	PTPN23	9606.ENSP00000331201	9606.ENSP00000265562	0	0	0	0	0.206	0.647	0	0.53	0.857
HGS	VPS33B	9606.ENSP00000331201	9606.ENSP00000327650	0	0	0	0	0.049	0.292	0	0.257	0.456
HGS	VPS8	9606.ENSP00000331201	9606.ENSP00000487164	0	0	0	0	0.057	0	0	0.467	0.476
HGS	STAM	9606.ENSP00000331201	9606.ENSP00000366746	0	0	0	0.587	0.149	0.998	0.9	0.991	0.999
HSP90B1	MYH9	9606.ENSP00000299767	9606.ENSP00000216181	0	0	0	0	0.06	0.113	0	0.534	0.578
HSP90B1	LMAN1	9606.ENSP00000299767	9606.ENSP00000251047	0	0	0	0	0.357	0	0	0.376	0.581
HSP90B1	TSG101	9606.ENSP00000299767	9606.ENSP00000251968	0	0	0	0	0.101	0	0	0.568	0.596
HSP90B1	TXNIP	9606.ENSP00000299767	9606.ENSP00000462521	0	0	0	0	0.042	0.292	0	0.225	0.429
KTN1	LMAN1	9606.ENSP00000378725	9606.ENSP00000251047	0	0	0	0	0.117	0.136	0.4	0.163	0.566
LMAN1	NSF	9606.ENSP00000251047	9606.ENSP00000381293	0	0	0	0	0.076	0.052	0.5	0.147	0.577
LMAN1	MIA3	9606.ENSP00000251047	9606.ENSP00000340900	0	0	0	0	0.107	0.149	0	0.63	0.695
LMAN1	SCFD1	9606.ENSP00000251047	9606.ENSP00000390783	0	0	0	0	0.197	0	0.5	0.317	0.701
LMAN1	LMAN2L	9606.ENSP00000251047	9606.ENSP00000366280	0	0	0	0.748	0.055	0.091	0.4	0.528	0.724
LMAN1	SEC13	9606.ENSP00000251047	9606.ENSP00000373312	0	0	0	0	0.105	0	0.5	0.68	0.844
LMAN1	SEC22B	9606.ENSP00000251047	9606.ENSP00000463393	0	0	0	0	0.217	0.162	0.5	0.671	0.877
LMAN1	SEC23A	9606.ENSP00000251047	9606.ENSP00000306881	0	0	0	0	0.151	0	0.5	0.789	0.902
LMAN1	SEC16A	9606.ENSP00000251047	9606.ENSP00000325827	0	0	0	0	0.049	0	0.5	0.879	0.937
LMAN2L	SEC23A	9606.ENSP00000366280	9606.ENSP00000306881	0	0	0	0	0.113	0.096	0.5	0.219	0.645
LMAN2L	SEC16A	9606.ENSP00000366280	9606.ENSP00000325827	0	0	0	0	0.064	0	0.5	0.095	0.539
LMAN2L	NSF	9606.ENSP00000366280	9606.ENSP00000381293	0	0	0	0	0.056	0	0.5	0.075	0.525
LMAN2L	SCFD1	9606.ENSP00000366280	9606.ENSP00000390783	0	0	0	0	0.063	0	0.5	0.081	0.531
LMAN2L	SEC22B	9606.ENSP00000366280	9606.ENSP00000463393	0	0	0	0	0.067	0.084	0.5	0.102	0.564
LMAN2L	SEC13	9606.ENSP00000366280	9606.ENSP00000373312	0	0	0	0	0.068	0.063	0.5	0.211	0.609
MIA3	ZW10	9606.ENSP00000340900	9606.ENSP00000200135	0	0	0	0	0.049	0.064	0	0.532	0.547
MIA3	SEC23A	9606.ENSP00000340900	9606.ENSP00000306881	0	0	0	0	0.095	0.565	0.5	0.826	0.961
MIA3	SEC16A	9606.ENSP00000340900	9606.ENSP00000325827	0	0	0	0	0.125	0.3	0	0.794	0.863
MIA3	SEC13	9606.ENSP00000340900	9606.ENSP00000373312	0	0	0	0	0.06	0.071	0	0.708	0.723
MIA3	MON2	9606.ENSP00000340900	9606.ENSP00000377250	0	0	0	0	0.766	0	0	0	0.766
MIA3	SCFD1	9606.ENSP00000340900	9606.ENSP00000390783	0	0	0	0	0.328	0.292	0	0.717	0.854
NBAS	ZW10	9606.ENSP00000281513	9606.ENSP00000200135	0	0	0	0	0.108	0.983	0.9	0.56	0.999
NBAS	NSF	9606.ENSP00000281513	9606.ENSP00000381293	0	0	0	0	0.055	0	0.5	0.247	0.613
NBAS	SCFD1	9606.ENSP00000281513	9606.ENSP00000390783	0	0	0	0	0.086	0.472	0	0.421	0.696
NBAS	SEC22B	9606.ENSP00000281513	9606.ENSP00000463393	0	0	0	0	0.044	0.764	0.5	0.177	0.894
NSF	ZW10	9606.ENSP00000381293	9606.ENSP00000200135	0	0	0	0	0.042	0	0.5	0.404	0.689
NSF	SEC23A	9606.ENSP00000381293	9606.ENSP00000306881	0	0	0	0	0.142	0.08	0.5	0.242	0.66
NSF	SEC16A	9606.ENSP00000381293	9606.ENSP00000325827	0	0	0	0	0.05	0	0	0.424	0.43
NSF	VPS33B	9606.ENSP00000381293	9606.ENSP00000327650	0	0	0	0	0.081	0	0	0.388	0.414
NSF	SEC13	9606.ENSP00000381293	9606.ENSP00000373312	0	0	0	0	0.11	0.112	0	0.643	0.693
NSF	VPS52	9606.ENSP00000381293	9606.ENSP00000409952	0	0	0	0	0.054	0	0.5	0.204	0.59
NSF	SEC22B	9606.ENSP00000381293	9606.ENSP00000463393	0	0	0	0	0.054	0.425	0.5	0.46	0.833
NSF	SCFD1	9606.ENSP00000381293	9606.ENSP00000390783	0	0	0	0	0.11	0.825	0.5	0.641	0.968
NUP88	SEC13	9606.ENSP00000458954	9606.ENSP00000373312	0	0	0	0	0.06	0.826	0.5	0.76	0.977
NUP88	SCFD1	9606.ENSP00000458954	9606.ENSP00000390783	0	0	0	0	0.095	0	0	0.484	0.513
PTPN23	VPS4B	9606.ENSP00000265562	9606.ENSP00000238497	0	0	0	0	0.061	0.289	0	0.473	0.617
PTPN23	TSG101	9606.ENSP00000265562	9606.ENSP00000251968	0	0	0	0	0.064	0.538	0	0.822	0.916
PTPN23	STAM2	9606.ENSP00000265562	9606.ENSP00000263904	0	0	0	0	0.177	0.967	0	0.764	0.993
PTPN23	SEC16A	9606.ENSP00000265562	9606.ENSP00000325827	0	0	0	0	0.435	0.172	0	0.069	0.526
PTPN23	STAM	9606.ENSP00000265562	9606.ENSP00000366746	0	0	0	0	0.105	0.453	0	0.481	0.724
RAB21	SEC22B	9606.ENSP00000261263	9606.ENSP00000463393	0	0	0	0	0.27	0	0	0.268	0.443
RAB21	RAB3IL1	9606.ENSP00000261263	9606.ENSP00000378313	0	0	0	0	0	0	0	0.498	0.497
SCFD1	ZW10	9606.ENSP00000390783	9606.ENSP00000200135	0	0	0	0	0.055	0.552	0	0.767	0.892
SCFD1	SEC23A	9606.ENSP00000390783	9606.ENSP00000306881	0	0	0	0	0.158	0.109	0.5	0.214	0.665
SCFD1	SEC13	9606.ENSP00000390783	9606.ENSP00000373312	0	0	0	0	0.166	0	0.5	0.627	0.831
SCFD1	SEC22B	9606.ENSP00000390783	9606.ENSP00000463393	0	0	0	0	0.134	0.902	0.5	0.948	0.997
SEC13	ZW10	9606.ENSP00000373312	9606.ENSP00000200135	0	0	0	0	0.058	0.153	0	0.449	0.522
SEC13	SEC23A	9606.ENSP00000373312	9606.ENSP00000306881	0	0	0	0	0.121	0.909	0.9	0.93	0.999
SEC13	SEC16A	9606.ENSP00000373312	9606.ENSP00000325827	0	0	0	0	0.06	0.948	0.5	0.993	0.999
SEC13	STAM	9606.ENSP00000373312	9606.ENSP00000366746	0	0	0	0	0.049	0.294	0	0.43	0.584
SEC13	SEC22B	9606.ENSP00000373312	9606.ENSP00000463393	0	0	0	0	0.131	0.066	0.5	0.572	0.803
SEC16A	SEC23A	9606.ENSP00000325827	9606.ENSP00000306881	0	0	0	0	0.087	0.772	0.5	0.906	0.988
SEC16A	SEC22B	9606.ENSP00000325827	9606.ENSP00000463393	0	0	0	0	0.087	0	0.5	0.51	0.757
SEC22B	ZW10	9606.ENSP00000463393	9606.ENSP00000200135	0	0	0	0	0.042	0.81	0.5	0.461	0.944
SEC22B	SEC23A	9606.ENSP00000463393	9606.ENSP00000306881	0	0	0	0	0.105	0.94	0.8	0.459	0.993
SEC22B	VPS33B	9606.ENSP00000463393	9606.ENSP00000327650	0	0	0	0	0.056	0.069	0	0.394	0.421
STAM	VPS4B	9606.ENSP00000366746	9606.ENSP00000238497	0	0	0	0	0.15	0	0	0.639	0.68
STAM	TSG101	9606.ENSP00000366746	9606.ENSP00000251968	0	0	0	0	0.084	0.47	0.9	0.944	0.996
STAM	STAM2	9606.ENSP00000366746	9606.ENSP00000263904	0	0	0.056	0.948	0.058	0.804	0.9	0.747	0.994
STAM	VPS33B	9606.ENSP00000366746	9606.ENSP00000327650	0	0	0	0	0.082	0	0	0.412	0.437
STAM2	VPS4B	9606.ENSP00000263904	9606.ENSP00000238497	0	0	0	0	0.147	0	0	0.448	0.509
STAM2	TSG101	9606.ENSP00000263904	9606.ENSP00000251968	0	0	0	0	0.109	0.67	0.72	0.81	0.982
TSG101	VPS4B	9606.ENSP00000251968	9606.ENSP00000238497	0	0	0	0	0.15	0.131	0.5	0.904	0.959
VPS33B	VPS8	9606.ENSP00000327650	9606.ENSP00000487164	0	0	0	0	0.092	0.841	0.54	0.605	0.97
VPS52	ZW10	9606.ENSP00000409952	9606.ENSP00000200135	0	0	0	0	0.055	0	0	0.504	0.511
VPS52	VPS8	9606.ENSP00000409952	9606.ENSP00000487164	0	0	0	0	0.082	0	0	0.455	0.479
WASHC2C	WASHC5	9606.ENSP00000485513	9606.ENSP00000318016	0	0	0	0	0.1	0.695	0.9	0.961	0.998

## Sheet: Fig. 3f
Fig. 3f	STRING network ‘ER to Golgi vesicle-mediated transport ’
#node1	node2	node1_string_id	node2_string_id	neighborhood_on_chromosome	gene_fusion	phylogenetic_cooccurrence	homology	coexpression	experimentally_determined_interaction	database_annotated	automated_textmining	combined_score
BCAP31	LMAN1	9606.ENSP00000392330	9606.ENSP00000251047	0	0	0	0	0.049	0.365	0.4	0.322	0.721
BCAP31	P4HB	9606.ENSP00000392330	9606.ENSP00000327801	0	0	0	0	0.131	0.136	0	0.489	0.583
COPA	ZW10	9606.ENSP00000357048	9606.ENSP00000200135	0	0	0	0	0.063	0.581	0.5	0.396	0.865
COPA	COPB1	9606.ENSP00000357048	9606.ENSP00000249923	0	0	0	0	0.615	0.99	0.72	0.998	0.999
COPA	LMAN1	9606.ENSP00000357048	9606.ENSP00000251047	0	0	0	0	0.062	0.184	0	0.282	0.402
COPA	USO1	9606.ENSP00000357048	9606.ENSP00000264904	0	0	0	0	0.098	0	0.5	0.145	0.58
COPA	SEC23A	9606.ENSP00000357048	9606.ENSP00000306881	0	0	0	0	0.433	0.224	0	0.348	0.688
COPA	RAB1B	9606.ENSP00000357048	9606.ENSP00000310226	0	0	0	0	0.092	0.071	0.5	0.15	0.593
COPA	SEC24A	9606.ENSP00000357048	9606.ENSP00000381823	0	0	0	0	0.156	0	0	0.362	0.438
COPA	SCFD1	9606.ENSP00000357048	9606.ENSP00000390783	0	0	0	0	0.161	0.213	0	0.336	0.523
COPA	SEC24B	9606.ENSP00000357048	9606.ENSP00000428564	0	0	0	0	0.21	0	0	0.507	0.594
COPA	SEC22B	9606.ENSP00000357048	9606.ENSP00000463393	0	0	0	0	0.063	0.094	0.5	0.216	0.622
COPA	GBF1	9606.ENSP00000357048	9606.ENSP00000359000	0	0	0	0	0.255	0.079	0.5	0.459	0.789
COPB1	ZW10	9606.ENSP00000249923	9606.ENSP00000200135	0	0	0	0	0.138	0.088	0.5	0.468	0.763
COPB1	TRIP11	9606.ENSP00000249923	9606.ENSP00000267622	0	0	0	0	0.074	0.089	0	0.364	0.417
COPB1	MIA3	9606.ENSP00000249923	9606.ENSP00000340900	0	0	0	0	0.184	0.09	0	0.286	0.423
COPB1	SEC16A	9606.ENSP00000249923	9606.ENSP00000325827	0	0	0	0	0.143	0	0	0.395	0.459
COPB1	SEC23A	9606.ENSP00000249923	9606.ENSP00000306881	0	0	0	0	0.226	0	0	0.512	0.607
COPB1	SEC23IP	9606.ENSP00000249923	9606.ENSP00000358071	0	0	0	0	0.294	0	0	0.529	0.653
COPB1	SEC24A	9606.ENSP00000249923	9606.ENSP00000381823	0	0	0	0	0.203	0.065	0	0.659	0.724
COPB1	SCFD1	9606.ENSP00000249923	9606.ENSP00000390783	0	0	0	0	0.437	0	0	0.539	0.729
COPB1	SEC24B	9606.ENSP00000249923	9606.ENSP00000428564	0	0	0	0	0.199	0.065	0	0.709	0.763
COPB1	SEC22B	9606.ENSP00000249923	9606.ENSP00000463393	0	0	0	0	0.151	0.183	0.5	0.444	0.781
COPB1	GBF1	9606.ENSP00000249923	9606.ENSP00000359000	0	0	0	0	0.097	0.292	0.5	0.562	0.841
COPB1	USO1	9606.ENSP00000249923	9606.ENSP00000264904	0	0	0	0	0.487	0.071	0.5	0.517	0.869
COPB1	RAB1B	9606.ENSP00000249923	9606.ENSP00000310226	0	0	0	0	0.326	0	0.5	0.662	0.876
COPB1	LMAN1	9606.ENSP00000249923	9606.ENSP00000251047	0	0	0	0	0.215	0.162	0	0.888	0.92
ERGIC1	LMAN1	9606.ENSP00000377374	9606.ENSP00000251047	0	0	0	0	0.08	0.126	0	0.857	0.875
ERGIC1	SEC22B	9606.ENSP00000377374	9606.ENSP00000463393	0	0	0	0	0.082	0.078	0	0.403	0.451
GBF1	USO1	9606.ENSP00000359000	9606.ENSP00000264904	0	0	0	0	0.118	0.334	0.5	0.322	0.774
GBF1	RAB1B	9606.ENSP00000359000	9606.ENSP00000310226	0	0	0	0	0.075	0.295	0.7	0.506	0.89
GBF1	SEC16A	9606.ENSP00000359000	9606.ENSP00000325827	0	0	0	0	0.646	0	0	0.263	0.728
GBF1	SEC24B	9606.ENSP00000359000	9606.ENSP00000428564	0	0	0	0	0.141	0	0	0.385	0.45
GBF1	SEC22B	9606.ENSP00000359000	9606.ENSP00000463393	0	0	0	0	0.042	0	0.5	0.186	0.576
LMAN1	TFG	9606.ENSP00000251047	9606.ENSP00000240851	0	0	0	0	0.083	0.052	0.5	0.181	0.596
LMAN1	TRIP11	9606.ENSP00000251047	9606.ENSP00000267622	0	0	0	0	0.123	0	0	0.398	0.449
LMAN1	P4HB	9606.ENSP00000251047	9606.ENSP00000327801	0	0	0	0	0.174	0.249	0	0.287	0.52
LMAN1	SEC23IP	9606.ENSP00000251047	9606.ENSP00000358071	0	0	0	0	0.103	0	0.5	0.295	0.656
LMAN1	MIA3	9606.ENSP00000251047	9606.ENSP00000340900	0	0	0	0	0.107	0.149	0	0.63	0.695
LMAN1	SCFD1	9606.ENSP00000251047	9606.ENSP00000390783	0	0	0	0	0.197	0	0.5	0.317	0.701
LMAN1	LMAN2L	9606.ENSP00000251047	9606.ENSP00000366280	0	0	0	0.748	0.055	0.091	0.4	0.528	0.724
LMAN1	USO1	9606.ENSP00000251047	9606.ENSP00000264904	0	0	0	0	0.348	0	0.5	0.386	0.782
LMAN1	SEC24A	9606.ENSP00000251047	9606.ENSP00000381823	0	0	0	0	0.161	0	0.5	0.591	0.813
LMAN1	SEC24B	9606.ENSP00000251047	9606.ENSP00000428564	0	0	0	0	0.108	0	0.5	0.666	0.838
LMAN1	RAB1B	9606.ENSP00000251047	9606.ENSP00000310226	0	0	0	0	0.055	0	0	0.851	0.853
LMAN1	SEC22B	9606.ENSP00000251047	9606.ENSP00000463393	0	0	0	0	0.217	0.162	0.5	0.671	0.877
LMAN1	SEC23A	9606.ENSP00000251047	9606.ENSP00000306881	0	0	0	0	0.151	0	0.5	0.789	0.902
LMAN1	SEC16A	9606.ENSP00000251047	9606.ENSP00000325827	0	0	0	0	0.049	0	0.5	0.879	0.937
LMAN2L	TFG	9606.ENSP00000366280	9606.ENSP00000240851	0	0	0	0	0.149	0	0.5	0.043	0.557
LMAN2L	USO1	9606.ENSP00000366280	9606.ENSP00000264904	0	0	0	0	0.049	0	0.5	0.057	0.512
LMAN2L	SEC23A	9606.ENSP00000366280	9606.ENSP00000306881	0	0	0	0	0.113	0.096	0.5	0.219	0.645
LMAN2L	SEC16A	9606.ENSP00000366280	9606.ENSP00000325827	0	0	0	0	0.064	0	0.5	0.095	0.539
LMAN2L	SEC23IP	9606.ENSP00000366280	9606.ENSP00000358071	0	0	0	0	0.092	0	0.5	0.073	0.542
LMAN2L	SCFD1	9606.ENSP00000366280	9606.ENSP00000390783	0	0	0	0	0.063	0	0.5	0.081	0.531
LMAN2L	SEC22B	9606.ENSP00000366280	9606.ENSP00000463393	0	0	0	0	0.067	0.084	0.5	0.102	0.564
LMAN2L	SEC24A	9606.ENSP00000366280	9606.ENSP00000381823	0	0	0	0	0.067	0.092	0.5	0.143	0.588
LMAN2L	SEC24B	9606.ENSP00000366280	9606.ENSP00000428564	0	0	0	0	0.049	0.092	0.5	0.233	0.624
MIA3	ZW10	9606.ENSP00000340900	9606.ENSP00000200135	0	0	0	0	0.049	0.064	0	0.532	0.547
MIA3	SEC23A	9606.ENSP00000340900	9606.ENSP00000306881	0	0	0	0	0.095	0.565	0.5	0.826	0.961
MIA3	SEC16A	9606.ENSP00000340900	9606.ENSP00000325827	0	0	0	0	0.125	0.3	0	0.794	0.863
MIA3	SEC23IP	9606.ENSP00000340900	9606.ENSP00000358071	0	0	0	0	0.329	0.06	0	0.342	0.549
MIA3	SEC24A	9606.ENSP00000340900	9606.ENSP00000381823	0	0	0	0	0.074	0.047	0	0.835	0.841
MIA3	SCFD1	9606.ENSP00000340900	9606.ENSP00000390783	0	0	0	0	0.328	0.292	0	0.717	0.854
MIA3	SEC24B	9606.ENSP00000340900	9606.ENSP00000428564	0	0	0	0	0.197	0.047	0	0.971	0.975
P4HB	SEC23A	9606.ENSP00000327801	9606.ENSP00000306881	0	0	0	0	0.345	0	0	0.166	0.431
P4HB	VCP	9606.ENSP00000327801	9606.ENSP00000351777	0	0	0	0	0.274	0.244	0	0.82	0.892
RAB1B	ZW10	9606.ENSP00000310226	9606.ENSP00000200135	0	0	0	0	0.042	0	0.5	0.378	0.676
RAB1B	TFG	9606.ENSP00000310226	9606.ENSP00000240851	0	0	0	0	0.1	0.045	0.5	0.106	0.564
RAB1B	USO1	9606.ENSP00000310226	9606.ENSP00000264904	0	0	0	0	0.11	0.306	0.7	0.572	0.91
RAB1B	TRAPPC8	9606.ENSP00000310226	9606.ENSP00000283351	0	0	0	0	0.054	0.8	0.4	0.542	0.941
RAB1B	SEC23A	9606.ENSP00000310226	9606.ENSP00000306881	0	0	0	0	0.054	0.142	0	0.362	0.437
RAB1B	SEC16A	9606.ENSP00000310226	9606.ENSP00000325827	0	0	0	0	0.085	0	0.5	0.156	0.58
RAB1B	SEC24A	9606.ENSP00000310226	9606.ENSP00000381823	0	0	0	0	0.111	0	0.5	0.282	0.653
RAB1B	SEC24B	9606.ENSP00000310226	9606.ENSP00000428564	0	0	0	0	0.086	0	0.5	0.394	0.699
RAB1B	SCFD1	9606.ENSP00000310226	9606.ENSP00000390783	0	0	0	0	0.057	0.417	0.5	0.331	0.791
RAB1B	SEC22B	9606.ENSP00000310226	9606.ENSP00000463393	0	0	0	0	0.099	0.285	0.5	0.48	0.81
SCFD1	ZW10	9606.ENSP00000390783	9606.ENSP00000200135	0	0	0	0	0.055	0.552	0	0.767	0.892
SCFD1	USO1	9606.ENSP00000390783	9606.ENSP00000264904	0	0	0	0	0.185	0.637	0.5	0.822	0.97
SCFD1	TRIP11	9606.ENSP00000390783	9606.ENSP00000267622	0	0	0	0	0.131	0	0	0.349	0.41
SCFD1	SEC23A	9606.ENSP00000390783	9606.ENSP00000306881	0	0	0	0	0.158	0.109	0.5	0.214	0.665
SCFD1	VCP	9606.ENSP00000390783	9606.ENSP00000351777	0	0	0	0	0.081	0.2	0	0.267	0.415
SCFD1	SEC23IP	9606.ENSP00000390783	9606.ENSP00000358071	0	0	0	0	0.247	0	0.5	0.493	0.792
SCFD1	SEC24A	9606.ENSP00000390783	9606.ENSP00000381823	0	0	0	0	0.067	0.065	0.5	0.389	0.698
SCFD1	SEC24B	9606.ENSP00000390783	9606.ENSP00000428564	0	0	0	0	0.087	0.065	0.5	0.553	0.784
SCFD1	SEC22B	9606.ENSP00000390783	9606.ENSP00000463393	0	0	0	0	0.134	0.902	0.5	0.948	0.997
SEC16A	TFG	9606.ENSP00000325827	9606.ENSP00000240851	0	0	0	0	0.06	0.091	0.5	0.883	0.943
SEC16A	USO1	9606.ENSP00000325827	9606.ENSP00000264904	0	0	0	0	0.142	0.484	0	0.636	0.825
SEC16A	SEC23A	9606.ENSP00000325827	9606.ENSP00000306881	0	0	0	0	0.087	0.772	0.5	0.906	0.988
SEC16A	SEC22B	9606.ENSP00000325827	9606.ENSP00000463393	0	0	0	0	0.087	0	0.5	0.51	0.757
SEC16A	SEC23IP	9606.ENSP00000325827	9606.ENSP00000358071	0	0	0	0	0.118	0	0.5	0.506	0.763
SEC16A	SEC24B	9606.ENSP00000325827	9606.ENSP00000428564	0	0	0	0	0.187	0.996	0.5	0.975	0.999
SEC16A	SEC24A	9606.ENSP00000325827	9606.ENSP00000381823	0	0	0	0	0.139	0.996	0.5	0.692	0.999
SEC22B	ZW10	9606.ENSP00000463393	9606.ENSP00000200135	0	0	0	0	0.042	0.81	0.5	0.461	0.944
SEC22B	TFG	9606.ENSP00000463393	9606.ENSP00000240851	0	0	0	0	0.145	0.053	0.5	0	0.559
SEC22B	USO1	9606.ENSP00000463393	9606.ENSP00000264904	0	0	0	0	0.128	0.133	0.5	0.642	0.846
SEC22B	SEC23A	9606.ENSP00000463393	9606.ENSP00000306881	0	0	0	0	0.105	0.94	0.8	0.459	0.993
SEC22B	SEC23IP	9606.ENSP00000463393	9606.ENSP00000358071	0	0	0	0	0.06	0	0.5	0.446	0.717
SEC22B	SEC24A	9606.ENSP00000463393	9606.ENSP00000381823	0	0	0	0	0.053	0.941	0.5	0.527	0.985
SEC22B	SEC24B	9606.ENSP00000463393	9606.ENSP00000428564	0	0	0	0	0.042	0.436	0.5	0.702	0.908
SEC23A	TFG	9606.ENSP00000306881	9606.ENSP00000240851	0	0	0	0	0.067	0.093	0.5	0.147	0.591
SEC23A	USO1	9606.ENSP00000306881	9606.ENSP00000264904	0	0	0	0	0.147	0.065	0.5	0.346	0.704
SEC23A	SEC23IP	9606.ENSP00000306881	9606.ENSP00000358071	0	0	0	0	0.128	0.454	0.5	0.585	0.888
SEC23A	SEC24A	9606.ENSP00000306881	9606.ENSP00000381823	0	0	0	0.553	0.275	0.995	0.9	0.79	0.999
SEC23A	SEC24B	9606.ENSP00000306881	9606.ENSP00000428564	0	0	0	0.559	0.296	0.955	0.9	0.853	0.999
SEC23IP	TFG	9606.ENSP00000358071	9606.ENSP00000240851	0	0	0	0	0.092	0.06	0.5	0.242	0.633
SEC23IP	USO1	9606.ENSP00000358071	9606.ENSP00000264904	0	0	0	0	0.273	0	0	0.377	0.528
SEC23IP	SEC24A	9606.ENSP00000358071	9606.ENSP00000381823	0	0	0	0	0.187	0	0.5	0.606	0.826
SEC23IP	SEC24B	9606.ENSP00000358071	9606.ENSP00000428564	0	0	0	0	0.179	0	0.5	0.706	0.869
SEC24A	TFG	9606.ENSP00000381823	9606.ENSP00000240851	0	0	0	0	0.144	0.24	0.5	0.313	0.747
SEC24A	USO1	9606.ENSP00000381823	9606.ENSP00000264904	0	0	0	0	0.205	0.113	0.5	0.359	0.744
SEC24A	SEC24B	9606.ENSP00000381823	9606.ENSP00000428564	0	0	0.06	0.957	0.163	0.389	0.9	0.404	0.966
SEC24B	TFG	9606.ENSP00000428564	9606.ENSP00000240851	0	0	0	0	0.165	0.047	0.5	0.342	0.703
SEC24B	USO1	9606.ENSP00000428564	9606.ENSP00000264904	0	0	0	0	0.148	0.113	0.5	0.614	0.834
SEC24B	TRIP11	9606.ENSP00000428564	9606.ENSP00000267622	0	0	0	0	0.092	0.077	0	0.375	0.431
SEC24B	TRAPPC8	9606.ENSP00000428564	9606.ENSP00000283351	0	0	0	0	0.32	0	0	0.553	0.683
TRAPPC8	USO1	9606.ENSP00000283351	9606.ENSP00000264904	0	0	0	0	0.196	0.069	0	0.541	0.626
TRIP11	USO1	9606.ENSP00000267622	9606.ENSP00000264904	0	0	0	0	0.192	0.478	0	0.506	0.774

## Sheet: Fig. 4a
Fig. 4a	Log2(FC) over the non-IFN-stimulated condition
	IFNAR1 (- IFN)	IFNAR1 (20min IFN)	IFNAR1 (60min IFN)	IFNAR2 (- IFN)	IFNAR2 (20min IFN)	IFNAR2 (60min IFN)	JAK1 (- IFN)	JAK1 (20min IFN)	JAK1 (120min IFN)	TYK2 (- IFN)	TYK2 (20min IFN)	TYK2 (120min IFN)	STAT1 (- IFN)	STAT1 (20min IFN)	STAT1 (120min IFN)	STAT2 (- IFN)_TG	STAT2 (20min IFN)_TG	STAT2 (120min IFN)_TG	IRF9 (- IFN)	IRF9 (20min IFN)	IRF9 (120min IFN)
PIK3C2A		-1.61769
KPNB1		-1.20276
AP4M1		1.41478
CHD4					-2.58815
ARFGAP2					-2.24001
PSMD3					-2.02866
CD2AP					-1.49755
WNK1					-1.0149
PRPF3					-2.21472	-2.14288
NSF					-2.66579	-2.75284
HDLBP					1.81813
AMPD2					2.57256
HSP90AB1					2.82365	2.10169
TFG						1.83246
TDP2						2.59833
HNRNPA3						3.10182
TMEM131											-1.9719	-1.26048
APC											1.29216
FAT1											2.1343
STARD13														-1.73651			-1.97365
IGF2BP2														-1.70801
PSMD13														-1.49518
RAB1B														-1.07592
PIP4K2B														-2.32799	-2.14442
HSPH1														-2.18442	-2
HSPB1														-1.40002	-1.01099
SLC25A12														-1.2863	-1
SMARCA2															-2.48807
SYNE1															-1.34202
EIF2S2														1.0538
RAD50														1.63905
MFSD10														1.77417
EIF2S3														1.58014	1.46467
GNB2															2.36737
CLIP1															2.38405
EP400															1.54597			4.39699
CEP170B																	-1.39593
MTSS1L																	-1.32193
PKN2																	-1.32193
TUBGCP2																	-1.13406
TJP1																	-2.12029	-1.02915
PTPN14																	-1.32193	-1.68966
CCP110																		-3.39125
ATP1A1																		-2.11025
CLINT1																		-1.59946
CTBP2																		-1.37003
USP10																		-1.18442
KPNA1																	1.06109
CEP192																	1.12039
MTCL1																	1.61272
FCHSD2																	2.08406
AK1																	2.10804
RAB3IL1																	1.33914	2.14731
XPR1																	1.54597	2.7137
KIDINS220																		1.40054
KIAA1468																		1.90689
SYNPO2L																		2.08066
STAT6																		2.32041
KLC1																		2.82171
KLC2																		3.78869
CNOT1																				-3.93359
ABRAXAS2																				-1.17903
GIT2																				-1.08957
ARHGEF28																				-1.04275
MROH1																				5.46922	5.87167
LRCH4																					1.03252
TEX2																					1.49938
PCK2																					2.44779
TRRAP																					3.11748

[truncated: 39 more sheets: Fig. 4b, Fig. 5c, Fig. 5d, Fig. 5e, Fig. 5f, Fig. 6a, Fig. 6b, Fig. 6c, Fig. 6d, Fig. 6e-i, Fig. 6j, Fig. 6k, Fig. 7a,b, Fig. 7c, Fig. 7d, Fig. 7e-j, Fig. 8a-c, Fig. 8d, Fig. 8e-g, Fig. 8h …]
